# Supplementary material for: Radiative transfer with reciprocal transactions: Numerical method and its implementation
Source: PLoS One. 2019 Jan 8;14(1):e0210155. doi: 10.1371/journal.pone.0210155 (PMC6324827; doi:10.1371/journal.pone.0210155)
Supplement: S1 Source Code — A link to the latest version: https://bitbucket.org/planetarysystemresearch/r2t2_pub. (ZIP) [file pone.0210155.s001.zip]

Archive with 156 entries (144 files):
- r2t2_pub/
- r2t2_pub/contributors
- r2t2_pub/configure.sh
- r2t2_pub/LICENSE.txt
- r2t2_pub/CMakeLists.txt
- r2t2_pub/.gitignore
- r2t2_pub/README.md
- r2t2_pub/src/
- r2t2_pub/src/stdrng.f90
- r2t2_pub/src/sfmtrng.f90
- r2t2_pub/src/scatterer_r2t2.f90
- r2t2_pub/src/preparedata.f90
- r2t2_pub/src/output_writer.f90
- r2t2_pub/src/mpi_tools2.f90
- r2t2_pub/src/mpi_tools.f90
- r2t2_pub/src/misc.f90
- r2t2_pub/src/math_routines.f90
- r2t2_pub/src/main.f90
- r2t2_pub/src/macros.inc
- r2t2_pub/src/inputparser.f90
- r2t2_pub/src/input_reader.f90
- r2t2_pub/src/hashtable.f90
- r2t2_pub/src/grid_holder.f90
- r2t2_pub/src/geom_sphere.f90
- r2t2_pub/src/geom_plane.f90
- r2t2_pub/src/error_handler.f90
- r2t2_pub/src/definitions.f90
- r2t2_pub/src/constants.f90
- r2t2_pub/src/algorithm.f90
- r2t2_pub/src/absorption_module.f90
- r2t2_pub/src/CMakeLists.txt
- r2t2_pub/src/.directory
- r2t2_pub/scripts/
- r2t2_pub/scripts/sph_output.py
- r2t2_pub/scripts/process_sph_geom.py
- r2t2_pub/scripts/process_pln_geom.py
- r2t2_pub/scripts/pln_output.py
- r2t2_pub/scripts/output_reader.py
- r2t2_pub/scripts/output3
- r2t2_pub/scripts/mueller125.dat
- r2t2_pub/makefiles/
- r2t2_pub/makefiles/Makefile_stmm
- r2t2_pub/makefiles/Makefile_root
- r2t2_pub/makefiles/Makefile_rng
- r2t2_pub/defaults/
- r2t2_pub/defaults/cbTheGrid.dat
- r2t2_pub/cmake/
- r2t2_pub/src/src_gen/
- r2t2_pub/src/src_gen/var_list_n.csv
- r2t2_pub/src/src_gen/proto_output_writer.f90
- r2t2_pub/src/src_gen/proto_mpi_tools.f90
- r2t2_pub/src/src_gen/proto_input_reader.f90
- r2t2_pub/src/src_gen/proto_definitions.f90
- r2t2_pub/src/src_gen/output_writer.f90
- r2t2_pub/src/src_gen/mpi_tools.f90
- r2t2_pub/src/src_gen/input_reader.f90
- r2t2_pub/src/src_gen/generate_variables.py
- r2t2_pub/src/src_gen/generateMPItools.py
- r2t2_pub/src/src_gen/fill_reader.py
- r2t2_pub/src/src_gen/fill_output.py
- r2t2_pub/src/src_gen/fill_definitions.py
- r2t2_pub/src/src_gen/definitions.f90
- r2t2_pub/src/src_gen/auto_fill.py
- r2t2_pub/src/fullf/
- r2t2_pub/src/fullf/translations_extension.f90
- r2t2_pub/src/fullf/mie_extension.f90
- r2t2_pub/src/fullf/io.f90
- r2t2_pub/src/fullf/T_matrix.f90
- r2t2_pub/src/fullf/.directory
- r2t2_pub/src/fullf/translations.f90
- r2t2_pub/src/fullf/sfunctions.f90
- r2t2_pub/src/fullf/mie.f90
- r2t2_pub/src/fullf/common.f90
- r2t2_pub/src/fullf/CMakeLists.txt
- r2t2_pub/src/fullf/BHMIE.f90
- r2t2_pub/src/dsfmt/
- r2t2_pub/src/dsfmt/dSFMT_interface.F90
- r2t2_pub/src/dsfmt/License.txt
- r2t2_pub/src/dsfmt/CMakeLists.txt
- r2t2_pub/cmake/Modules/
- r2t2_pub/cmake/Modules/SetParallelizationLibrary.cmake
- r2t2_pub/cmake/Modules/SetFortranFlags.cmake
- r2t2_pub/cmake/Modules/SetCompileFlag.cmake
- r2t2_pub/cmake/Modules/FindOpenMP_Fortran.cmake
- r2t2_pub/src/dsfmt/dsfmt/
- r2t2_pub/src/dsfmt/dsfmt/test.c
- r2t2_pub/src/dsfmt/dsfmt/sample1.c
- r2t2_pub/src/dsfmt/dsfmt/dSFMT_utils.c
- r2t2_pub/src/dsfmt/dsfmt/dSFMT.h
- r2t2_pub/src/dsfmt/dsfmt/dSFMT.c
- r2t2_pub/src/dsfmt/dsfmt/dSFMT.86243.out.txt
- r2t2_pub/src/dsfmt/dsfmt/dSFMT.521.out.txt
- r2t2_pub/src/dsfmt/dsfmt/dSFMT.44497.out.txt
- r2t2_pub/src/dsfmt/dsfmt/dSFMT.4253.out.txt
- r2t2_pub/src/dsfmt/dsfmt/dSFMT.2203.out.txt
- r2t2_pub/src/dsfmt/dsfmt/dSFMT.216091.out.txt
- r2t2_pub/src/dsfmt/dsfmt/dSFMT.19937.out.txt
- r2t2_pub/src/dsfmt/dsfmt/dSFMT.132049.out.txt
- r2t2_pub/src/dsfmt/dsfmt/dSFMT.1279.out.txt
- r2t2_pub/src/dsfmt/dsfmt/dSFMT.11213.out.txt
- r2t2_pub/src/dsfmt/dsfmt/dSFMT-params86243.h
- r2t2_pub/src/dsfmt/dsfmt/dSFMT-params521.h
- r2t2_pub/src/dsfmt/dsfmt/dSFMT-params44497.h
- r2t2_pub/src/dsfmt/dsfmt/dSFMT-params4253.h
- r2t2_pub/src/dsfmt/dsfmt/dSFMT-params2203.h
- r2t2_pub/src/dsfmt/dsfmt/dSFMT-params216091.h
- r2t2_pub/src/dsfmt/dsfmt/dSFMT-params19937.h
- r2t2_pub/src/dsfmt/dsfmt/dSFMT-params132049.h
- r2t2_pub/src/dsfmt/dsfmt/dSFMT-params1279.h
- r2t2_pub/src/dsfmt/dsfmt/dSFMT-params11213.h
- r2t2_pub/src/dsfmt/dsfmt/dSFMT-params.h
- r2t2_pub/src/dsfmt/dsfmt/dSFMT-jump.h
- r2t2_pub/src/dsfmt/dsfmt/dSFMT-jump.c
- r2t2_pub/src/dsfmt/dsfmt/dSFMT-common.h
- r2t2_pub/src/dsfmt/dsfmt/check.sh
- r2t2_pub/src/dsfmt/dsfmt/README.txt
- r2t2_pub/src/dsfmt/dsfmt/README.jp.txt
- r2t2_pub/src/dsfmt/dsfmt/Makefile
- r2t2_pub/src/dsfmt/dsfmt/LICENSE.txt
- r2t2_pub/src/dsfmt/dsfmt/FILES.txt
- r2t2_pub/src/dsfmt/dsfmt/CHANGE-LOG.txt
- r2t2_pub/src/dsfmt/dsfmt/html/
- r2t2_pub/src/dsfmt/dsfmt/html/union_w128___t.html
- r2t2_pub/src/dsfmt/dsfmt/html/tabs.css
- r2t2_pub/src/dsfmt/dsfmt/html/tab_s.png
- r2t2_pub/src/dsfmt/dsfmt/html/tab_h.png
- r2t2_pub/src/dsfmt/dsfmt/html/tab_b.png
- r2t2_pub/src/dsfmt/dsfmt/html/tab_a.png
- r2t2_pub/src/dsfmt/dsfmt/html/struct_d_s_f_m_t___t.html
- r2t2_pub/src/dsfmt/dsfmt/html/open.png
- r2t2_pub/src/dsfmt/dsfmt/html/nav_h.png
- r2t2_pub/src/dsfmt/dsfmt/html/nav_f.png
- r2t2_pub/src/dsfmt/dsfmt/html/mainpage_8txt.html
- r2t2_pub/src/dsfmt/dsfmt/html/jquery.js
- r2t2_pub/src/dsfmt/dsfmt/html/index.html
- r2t2_pub/src/dsfmt/dsfmt/html/howto-compile.html
- r2t2_pub/src/dsfmt/dsfmt/html/globals_vars.html
- r2t2_pub/src/dsfmt/dsfmt/html/globals_type.html
- r2t2_pub/src/dsfmt/dsfmt/html/globals_func.html
- r2t2_pub/src/dsfmt/dsfmt/html/globals_defs.html
- r2t2_pub/src/dsfmt/dsfmt/html/globals.html
- r2t2_pub/src/dsfmt/dsfmt/html/functions_vars.html
- r2t2_pub/src/dsfmt/dsfmt/html/functions.html
- r2t2_pub/src/dsfmt/dsfmt/html/files.html
- r2t2_pub/src/dsfmt/dsfmt/html/doxygen.png
- r2t2_pub/src/dsfmt/dsfmt/html/doxygen.css
- r2t2_pub/src/dsfmt/dsfmt/html/d_s_f_m_t_8h_source.html
- r2t2_pub/src/dsfmt/dsfmt/html/d_s_f_m_t_8h.html
- r2t2_pub/src/dsfmt/dsfmt/html/d_s_f_m_t_8c.html
- r2t2_pub/src/dsfmt/dsfmt/html/d_s_f_m_t-common_8h_source.html
- r2t2_pub/src/dsfmt/dsfmt/html/d_s_f_m_t-common_8h.html
- r2t2_pub/src/dsfmt/dsfmt/html/closed.png
- r2t2_pub/src/dsfmt/dsfmt/html/classes.html
- r2t2_pub/src/dsfmt/dsfmt/html/bdwn.png
- r2t2_pub/src/dsfmt/dsfmt/html/bc_s.png
- r2t2_pub/src/dsfmt/dsfmt/html/annotated.html
