# Supplementary material for: Radiative transfer with reciprocal transactions: Numerical method and its implementation
Source: PLoS One. 2019 Jan 8;14(1):e0210155. doi: 10.1371/journal.pone.0210155 (PMC6324827; doi:10.1371/journal.pone.0210155)
Supplement: S1 Source Code — A link to the latest version: https://bitbucket.org/planetarysystemresearch/r2t2_pub. (ZIP) [file pone.0210155.s001.zip › r2t2_pub/CMakeLists.txt]

# CMake project file for Incoherent Volume Element Generator (STMM)
#
# Original file by SethMMorton
# https://github.com/SethMMorton/cmake_fortran_template
##################################################
# Define the project and the dependencies
##################################################

CMAKE_MINIMUM_REQUIRED(VERSION 3.0.2)
PROJECT(R2T2 Fortran)

# Set the R2T2 version
SET(VERSION 1.0)

# Add our local modules to the module path
SET(CMAKE_MODULE_PATH "${CMAKE_SOURCE_DIR}/cmake/Modules/")

# Uncomment if it is required that Fortran 90 is supported
IF(NOT CMAKE_Fortran_COMPILER_SUPPORTS_F90)
    MESSAGE(FATAL_ERROR "Fortran compiler does not support F90")
ENDIF(NOT CMAKE_Fortran_COMPILER_SUPPORTS_F90)

# Set some options the user may choose
# Uncomment the below if you want the user to choose a parallelization library
IF (NOT MPI_Fortran_FOUND)
    FIND_PACKAGE (MPI REQUIRED)
    SET(USE_MPI)
ENDIF (NOT MPI_Fortran_FOUND)


# Setup the LAPACK libraries.  This also takes care of peculiarities, such as
# the fact the searching for MKL requires a C compiler, and that the results
# are not stored in the cache. 
ENABLE_LANGUAGE(C) # Some libraries need a C compiler to find

FIND_PACKAGE(LAPACK REQUIRED)
# Remember that LAPACK (and BLAS) was found.  For some reason the
# FindLAPACK routine doesn't place these into the CACHE.
SET(BLAS_FOUND TRUE CACHE INTERNAL "BLAS was found" FORCE)
SET(LAPACK_FOUND TRUE CACHE INTERNAL "LAPACK was found" FORCE)
SET(BLAS_LIBRARIES ${BLAS_LIBRARIES} CACHE INTERNAL "BLAS LIBS" FORCE)
SET(LAPACK_LIBRARIES ${LAPACK_LIBRARIES} CACHE INTERNAL "LAPACK LIBS" FORCE)
SET(BLA_STATIC ON)
#Require HDF5
SET(HDF5_USE_STATIC_LIBRARIES ON)
FIND_PACKAGE(HDF5 COMPONENTS Fortran REQUIRED)


# This INCLUDE statement executes code that sets the compile flags for DEBUG,
# RELEASE, and TESTING.  You should  review this file and make sure the flags 
# are to your liking.
INCLUDE(${CMAKE_MODULE_PATH}/SetFortranFlags.cmake) 


# There is an error in CMAKE with this flag for pgf90.  Unset it
GET_FILENAME_COMPONENT(FCNAME ${CMAKE_Fortran_COMPILER} NAME)
IF(FCNAME STREQUAL "pgf90")
    UNSET(CMAKE_SHARED_LIBRARY_LINK_Fortran_FLAGS)
ENDIF(FCNAME STREQUAL "pgf90")


############################################################
# Define the actual files and folders that make up the build
############################################################


########################################
# Set up how to compile the source files
########################################


# Define the executable name
SET(R2T2EXE R2T2)
SET(DSFMTLIB dsfmt)
SET(FULLFLIB fullf)

# Define some directories
SET(SRC ${CMAKE_SOURCE_DIR}/src)
SET(LIB ${CMAKE_SOURCE_DIR}/lib)
SET(BIN ${CMAKE_SOURCE_DIR}/bin)
SET(SRCR2T2 ${SRC})
SET(SRCDSFMT ${SRC}/dsfmt)
SET(SRCFULLF ${SRC}/fullf)

# Have the .mod files placed in the lib folder
SET(CMAKE_Fortran_MODULE_DIRECTORY ${LIB})


ADD_SUBDIRECTORY(${SRCDSFMT} ${LIB}/dsfmt)
ADD_SUBDIRECTORY(${SRCFULLF} ${LIB}/fullf)

# The source for the R2T2 binary and have it placed in the bin folder
ADD_SUBDIRECTORY(${SRCR2T2} ${BIN})


# Add a distclean target to the Makefile
ADD_CUSTOM_TARGET(distclean 
    COMMAND ${CMAKE_COMMAND} -P ${CMAKE_SOURCE_DIR}/distclean.cmake
)
