# Supplementary material for: Radiative transfer with reciprocal transactions: Numerical method and its implementation
Source: PLoS One. 2019 Jan 8;14(1):e0210155. doi: 10.1371/journal.pone.0210155 (PMC6324827; doi:10.1371/journal.pone.0210155)
Supplement: S1 Source Code — A link to the latest version: https://bitbucket.org/planetarysystemresearch/r2t2_pub. (ZIP) [file pone.0210155.s001.zip › r2t2_pub/src/macros.inc]

!!Macro for assertions
#define ASSERTC(OBJ1,OPR,EXPECT) if(.not. (OBJ1 OPR EXPECT)) write(6,*) "ERROR"
#define ASSERTC2(OBJ1,OPR,EXPECT) if(.not. (OBJ1 OPR EXPECT)) write(6,*) "ERROR"
#define ASSERTCP(OBJ1,OPR,EXPECT) 
#define ASSERTI(bool,msg) if(.not. (bool)) write(6,*) msg
