# Supplementary material for: Radiative transfer with reciprocal transactions: Numerical method and its implementation
Source: PLoS One. 2019 Jan 8;14(1):e0210155. doi: 10.1371/journal.pone.0210155 (PMC6324827; doi:10.1371/journal.pone.0210155)
Supplement: S1 Source Code — A link to the latest version: https://bitbucket.org/planetarysystemresearch/r2t2_pub. (ZIP) [file pone.0210155.s001.zip › r2t2_pub/src/geom_sphere.f90]

#include "macros.inc"

!-------------------------------------------------------------------
! Defines sphere geometry
!
! Copyright (C) 2018 Timo Väisänen, University of Helsinki
! All rights reserved.
! The new BSD License is applied to this software, see LICENSE.txt
!
! Modifications:
! 4.4.2018 TV: Cleaning
!
! TODO:
! Apply support for different volume element size
!-----------------------------

module geometry
    use constants
    use typedefinitions
    use rng
    implicit none


    real(kind=rk) :: rad_me         !!Radius of the medium  [optical depth]
    real(kind=rk) :: rad_ve         !!Radius of the VE      [optical depth]
    real(kind=rk) :: threshold      !!too deep inside the media

    real(kind=rk) :: ell            !!incoherent mean free path

    real(kind=rk) :: forced_rad     !!To keep the VE inside the medium
    logical       :: overlap_prob   !!overlap is allowed sometimes, otherwise always         
    real(kind=rk) :: surface_att    !!the attenuation starts from the surface

    private
    public :: geometry_output_data1,init_geometry
    public :: randomize_initial_location, not_too_far
    public :: propagate,propagate_in,distance_to_surface,distance_to_surface2
contains

!///////////////////////////////////////////////////////////////////////////////////////////
function geometry_output_data1() result(retVal)
    !!Return the scatterer type as string
    character(64) :: retVal
    retVal = "Sphere geometry"
end function


!///////////////////////////////////////////////////////////////////////////////////////////
!!Initialize geometry using data from dataBlock (db)
subroutine init_geometry(dB)
    type(dataBlock), intent(in) :: dB
    ASSERTI(dB%hr>0,"The radius of the medium must be > 0 ")
    ASSERTI(dB%volrad>=0,"The radius of the VE must be > 0 ")
    ASSERTI(dB%ell>0,"Mean free path must be be > 0")
    ASSERTI(dB%tau_c>0,"The threshold must be over > 0")

    rad_me = dB%hr/dB%ell
    rad_ve =  dB%volrad/dB%ell
    threshold = dB%tau_c

    ell = dB%ell
    forced_rad = 0.0_rk
    surface_att = 0.0_rk

    overlap_prob = dB%overlap_prob
    if(dB%surface_att) surface_att = rad_ve
    if(db%forced_vm) forced_rad = rad_ve
    
end subroutine


!////////////////////////////////////////////
!!Distance to surface from X at the direction of K
function distance_to_surface(X,K) result(dX)
    real(kind=rk), intent(in) :: X(3)   !!Current location      [optical depth]
    real(kind=rk), intent(in) :: K(3)   !!Propagation direction 
    real(kind=rk) :: dX                 !!distance to surface   [optical depth]
    real(kind=rk) :: kx, xx

    kx=dot_product(K,X)
    xx=dot_product(X,X)
    dX=-kx+sqrt(kx**2+rad_me**2-xx)
    if(dX>surface_att) then
        dX = dX-surface_att
    endif

    !!Asserts, turn them off if not used
    if(debugging) then
        ASSERTC(dX,>=,0.0_rk)
    endif 
end function


!///////////////////////////////////////////////
!!Distance from the entry  to the exit point 
!!Use this with the direct transmission
function distance_to_surface2(X,K) result(dX)
    real(kind=rk), intent(in) :: X(3)   !!Current location      [optical depth]
    real(kind=rk), intent(in) :: K(3)   !!Propagation direction 
    real(kind=rk) :: dX                 !!distance to surface   [optical depth]
    real(kind=rk) :: kx, xx

    kx=dot_product(K,X)
    xx=dot_product(X,X)
    dX=-kx+sqrt(kx**2+rad_me**2-xx)
    kx=dot_product(-K,X)
    dX=dX-kx+sqrt(kx**2+rad_me**2-xx)
    
    !!Asserts, turn them off if not used
    if(debugging) then
        ASSERTC(dX,>=,0.0_rk)
    endif 
end function


!////////////////////////////////////////////
!!!Check whether light has gone too deep
pure function not_too_far(X) result(bool)
    real(kind=rk), intent(in) :: X(3)  !!Current location of the ray [optical depth]
    logical :: bool                    !!return value
    bool = ((rad_me-surface_att-sqrt(X(1)**2+X(2)**2+X(3)**2))<=threshold)
end function


!///////////////////////////////////////////////////////////////////////////////////////////
subroutine propagate_in(X,K)
    !!Propagates into the spherical media
    real(kind=rk), intent(inout) :: X(3)   
    !!in: entry point, out: next scattering location (X unit)
    real(kind=rk), intent(in) :: K(3)      
    !!propagation direction (no unit)
    real(kind=rk) :: kx,xx,tauc,t,rn


    kx = dot_product(K,X)
    xx = dot_product(X,X)
    tauc=-kx+sqrt(kx**2+(rad_me-forced_rad)**2-xx)
    if(tauc<=threshold) then
        rn=randNum()
        t=-log(1.0_rk-rn*(1.0_rk-exp(-tauc)))
    else
        t=tauc+1.0_rk
        do while(t>tauc)
            rn=randNum()
            t=-log(1.0_rk-rn)
        enddo
    endif
    X(:)=X(:)+t*K(:)

    !!Asserts, turn them off if not used
    if(debugging) then
        ASSERTC(sqrt(dot_product(X,X)),<=,rad_me)
    endif
end subroutine


!//////////////////////////////////////////////////////////////
!!Propagates the ray within the spherical scattering 
!!and absorbing medium. The subroutine will tell if the
!!ray escaped the system through the variable "escapes"
subroutine propagate(X,K,escapes)
    real(kind=rk), intent(inout) :: X(3)   !!entry point, out: next scattering location [OPTICAL DEPTH]
    real(kind=rk), intent(in) :: K(3)      !!propagation direction [OPTICAL DEPTH]
    logical, intent(out) :: escapes        !!did the ray escape?
    real(kind=rk) :: t
    real(kind=rk) :: Y(3),yy
    real(kind=rk) :: ovolume

    escapes=.false.

    t=-log(randNum())
    
    !!Checks whether the volume elements overlap
    if(overlap_prob) then
        if(t<2*rad_ve) then
            ovolume=1/12.0_rk*pi*(4*rad_ve+t)*(2*rad_ve-t)**2
            if(randNum()>(1-(ovolume/(4.0_rk/3.0_rk*pi*rad_ve**3)))) then
                escapes = .true.
                return
            endif
        endif
    endif

    Y(:)=X(:)+t*K(:)
    yy=dot_product(Y,Y)

    if(sqrt(yy)<=(rad_me-forced_rad)) then
        X(:)=Y(:)
    else
        escapes=.true.
    endif

    !!Asserts, turn them off if not used
    if(debugging) then
        ASSERTC(sqrt(dot_product(X,X)),<=,rad_me*1.0001)
    endif
end subroutine


!///////////////////////////////////////////////////////
!!Get the location where the ray enters the media
function randomize_initial_location() result(X)
    real(kind=rk) :: X(3)    !!The entering point (X unit)
    real(kind=rk) :: r,phi

    r=(rad_me-forced_rad)*sqrt(randNum())
    phi=2.0_rk*pi*randNum()
            
    X(1)=r*cos(phi)
    X(2)=r*sin(phi)
    X(3)=sqrt((rad_me-forced_rad)**2-X(1)**2-X(2)**2)

    !!Asserts, turn them off if not used
    if(debugging) then
        ASSERTC(sqrt(dot_product(X,X)),<=,rad_me*1.0001)
    endif
end function


end module 
