# Supplementary material for: Radiative transfer with reciprocal transactions: Numerical method and its implementation
Source: PLoS One. 2019 Jan 8;14(1):e0210155. doi: 10.1371/journal.pone.0210155 (PMC6324827; doi:10.1371/journal.pone.0210155)
Supplement: S1 Source Code — A link to the latest version: https://bitbucket.org/planetarysystemresearch/r2t2_pub. (ZIP) [file pone.0210155.s001.zip › r2t2_pub/src/absorption_module.f90]

#include "macros.inc"

module absorption_module
!!Module which handles absorption

    use constants
    use typedefinitions
    use error_handler
    implicit none


contains

!///////////////////////////////////////////////////////////////////////////////////////////
subroutine init_absorption_module(dB)
    !!Default initialization routine for module
    type(dataBlock), intent(in) :: dB
end subroutine

!///////////////////////////////////////////////////////////////////////////////////////////
subroutine absorb(I,Aabs,varpi)
    !!Take absorption from the Stoke's vector I 
    real(kind=rk), intent(inout) :: I(4)        !!Stoke's vector
    real(kind=rk), intent(inout) :: Aabs        !!Cumulative absorbed energy
    real(kind=rk), intent(in) :: varpi          !!The albedo of the single scatterer

    if(debugging) then
        ASSERTC(varpi,>,0)
        ASSERTC(I(1),>,0)
        ASSERTC(Aabs,>=,0.0_rk)
        ASSERTC(varpi,<=,1.0_rk)
    endif

    Aabs=Aabs+(1.0_rk-varpi)*I(1)
    I(:)=varpi*I(:)

    if(debugging) then
        ASSERTC(I(1),>,0)
        ASSERTC(Aabs,>=,0.0_rk)
    endif
end subroutine

end module
