# Supplementary material for: Radiative transfer with reciprocal transactions: Numerical method and its implementation
Source: PLoS One. 2019 Jan 8;14(1):e0210155. doi: 10.1371/journal.pone.0210155 (PMC6324827; doi:10.1371/journal.pone.0210155)
Supplement: S1 Source Code — A link to the latest version: https://bitbucket.org/planetarysystemresearch/r2t2_pub. (ZIP) [file pone.0210155.s001.zip › r2t2_pub/scripts/sph_output.py]

#Copyright (C) 2018 Timo Väisänen and University of Helsinki
#All rights reserved.
#The new BSD License is applied to this software, see LICENSE.txt
import numpy as np
import output_reader
import process_sph_geom

reader = output_reader.OutputReader()
dataprocessor = process_sph_geom.ProcessSphereDat()
dB = reader.read_data("rt.out","cb.out")
MRT,MBS = dataprocessor.process_data(dB)

data = dataprocessor.combine_data(MRT,MBS,dB.the,dB.theb,30.0)
np.savetxt("output.out",data)
