# Supplementary material for: Radiative transfer with reciprocal transactions: Numerical method and its implementation
Source: PLoS One. 2019 Jan 8;14(1):e0210155. doi: 10.1371/journal.pone.0210155 (PMC6324827; doi:10.1371/journal.pone.0210155)
Supplement: S1 Source Code — A link to the latest version: https://bitbucket.org/planetarysystemresearch/r2t2_pub. (ZIP) [file pone.0210155.s001.zip › r2t2_pub/scripts/output3]

2.280000000000001	0.130800335	-1.7719999999998848e-05	3.446500000000435e-05	0.0	-1.5180000000000055e-05	0.11097198500000001	-0.00035710482	0.0	1.8356075000000105e-06	0.00035706537249999997	0.1109716775	0.0	6.579036550000001e-05	-6.1382244999999995e-06	-5.634761749999999e-06	0.0
5.22999999999999	0.13192529	-0.00010672000000000459	0.00016862750000000426	0.0	-9.461249999999713e-05	0.1120311525	-0.00031676896949999996	0.0	8.3550025e-06	0.0003157925575	0.11202244000000001	0.0	5.222342849999999e-05	-3.04908605e-05	-3.073014078e-05	0.0
8.199999999999989	0.13366508250000003	-0.0003113225000000025	0.00036045249999999696	0.0	-0.00028642500000000334	0.11365217	-0.00025042304175	0.0	1.5035622000000002e-05	0.000245719718	0.11360331000000001	0.0	2.7483255249999997e-05	-6.681043275e-05	-7.988327837499999e-05	0.0
11.169999999999987	0.1356205125	-0.0006763274999999971	0.0005479749999999992	0.0	-0.000640772500000001	0.11543601749999999	-0.0001675564625	0.0	1.531855499999999e-05	0.000154591905	0.11528339	0.0	-8.814548750000003e-06	-0.00010480579675	-0.000157803092	0.0
14.139999999999986	0.13736263	-0.0012316549999999982	0.0006731199999999993	0.0	-0.0011915074999999976	0.1169564625	-7.736305000000007e-05	0.0	4.466868999999998e-06	5.292076900000001e-05	0.11660910499999999	0.0	-5.636978674999999e-05	-0.00013396034825	-0.0002675077675	0.0
17.110000000000014	0.13853467249999998	-0.0019855725000000046	0.0007044800000000004	0.0	-0.0019477824999999983	0.1178626525	1.3540024999999936e-05	0.0	-1.7571028500000006e-05	-4.82158985e-05	0.117223525	0.0	-0.00011325994075	-0.00014582449925	-0.00040782764499999995	0.0
20.090000000000003	0.13891575750000001	-0.002923197499999995	0.0006483999999999934	0.0	-0.0028925299999999973	0.11794256	0.00010132037499999982	0.0	-4.614857749999999e-05	-0.00013949334250000001	0.1169453225	0.0	-0.00017505879524999998	-0.00013618904975	-0.0005734489775	0.0
23.060000000000002	0.13844079250000002	-0.0040156125000000015	0.0005393450000000036	0.0	-0.003992120000000002	0.11714134	0.00018283215	0.0	-7.289932699999999e-05	-0.000216480358	0.115784485	0.0	-0.00023437665500000002	-0.000106649825	-0.0007569221449999999	0.0
26.039999999999992	0.1371849875	-0.005236292499999996	0.0004278475000000087	0.0	-0.005214645	0.115544085	0.0002531123749999998	0.0	-9.017995225e-05	-0.00027826775775	0.11389494750000001	0.0	-0.00028232617	-6.3861645e-05	-0.0009511848225	0.0
29.00999999999999	0.13530579	-0.006573359999999993	0.0003521874999999966	0.0	-0.006544359999999996	0.11331554499999999	0.00030750004999999985	0.0	-9.41172675e-05	-0.0003259853325	0.1114972925	0.0	-0.0003107641075	-1.740140250000001e-05	-0.001152616335	0.0
31.99000000000001	0.13298237499999999	-0.008024394999999997	0.0003264125000000048	0.0	-0.007978892499999994	0.11063790750000002	0.0003415295250000002	0.0	-8.62080125e-05	-0.0003595901125	0.1087991325	0.0	-0.0003152329525	2.3031472499999993e-05	-0.001361825025	0.0
34.96000000000001	0.130372715	-0.009587264999999998	0.00033869999999999734	0.0	-0.009519436750000002	0.10766808325	0.00035156065000000033	0.0	-7.310446999999999e-05	-0.00037723673499999997	0.10594186	0.0	-0.0002965047675	5.05824575e-05	-0.00158303105	0.0
37.94	0.12758237	-0.011247724999999997	0.00036606749999999744	0.0	-0.01115750275	0.10450794725000001	0.0003371027500000002	0.0	-6.38510925e-05	-0.0003771995975	0.10298292249999999	0.0	-0.00026119455375	6.291691125000001e-05	-0.0018207869500000001	0.0
40.91	0.1246633275	-0.012970872499999998	0.0003824500000000029	0.0	-0.012864744999999997	0.10120571	0.00030259600000000003	0.0	-6.65950475e-05	-0.0003610325475	0.09989803475	0.0	-0.00021949861999999998	6.226479999999999e-05	-0.0020779896	0.0
43.889999999999986	0.1216244875	-0.014706397499999996	0.00038116750000000144	0.0	-0.014595161000000002	0.09776849900000001	0.0002538414999999996	0.0	-8.57428425e-05	-0.0003350692125	0.0966135595	0.0	-0.000182092213	5.3246502e-05	-0.002354123275	0.0
46.860000000000014	0.11845447499999999	-0.016398070000000004	0.0003729925000000023	0.0	-0.01629197075	0.09418612925	0.00019658050000000062	0.0	-0.00012025971425000002	-0.00030947842075	0.0930374815	0.0	-0.00015647937675	4.1676683750000004e-05	-0.0026448648749999998	0.0
49.84	0.11513085525	-0.017994194750000008	0.00037815750000000023	0.0	-0.017897807499999994	0.09043999250000001	0.00013611399999999968	0.0	-0.00016364254199999998	-0.000294342208	0.089090867	0.0	-0.00014498513525	3.302854325e-05	-0.0029430771750000003	0.0
52.81	0.11163365675	-0.019459828249999995	0.0004148074999999994	0.0	-0.019368510499999998	0.0865158845	7.692449999999965e-05	0.0	-0.00020663219	-0.00029563485999999995	0.0847345905	0.0	-0.0001451066055	3.13106055e-05	-0.00323996865	0.0
55.790000000000006	0.1079535695	-0.0207799555	0.00048397500000000107	0.0	-0.020679497249999998	0.08241061775	2.316024999999937e-05	0.0	-0.0002402460675	-0.00031269460750000004	0.0799794375	0.0	-0.000151231289	3.8465486e-05	-0.00352627885	0.0
58.760000000000005	0.104092832	-0.021951083	0.0005685350000000054	0.0	-0.02182113125	0.07813143375	-2.1238750000000285e-05	0.0	-0.000257968705	-0.00033868473	0.0748845255	0.0	-0.000157347858	5.4555177e-05	-0.0037927095999999998	0.0
61.739999999999995	0.1000616665	-0.0229643935	0.0006386559999999979	0.0	-0.0227844305	0.073692478	-5.237950000000057e-05	0.0	-0.00025624639524999995	-0.00036365896475	0.06954524349999999	0.0	-0.00015853047024999998	7.749583975e-05	-0.0040300076	0.0
64.71	0.09587708775	-0.02379532225	0.0006614537500000024	0.0	-0.023550984750000004	0.06911467325000001	-6.676174999999986e-05	0.0	-0.00023451471299999998	-0.000378277417	0.06407741149999999	0.0	-0.000151544496675	0.000103454753325	-0.004229511050000001	0.0
67.69	0.09156536700000001	-0.024403547999999997	0.0006148714999999992	0.0	-0.024091589249999996	0.06442887825	-6.330624999999982e-05	0.0	-0.00019449934750000002	-0.0003773285775	0.058597010000000005	0.0	-0.00013517787275000003	0.00012742313225	-0.004383517125	0.0
70.66	0.08716378350000001	-0.0247425465	0.0004973439999999968	0.0	-0.024372894	0.059677943500000004	-4.505375000000023e-05	0.0	-0.00013956145	-0.00036102821000000003	0.053205190750000006	0.0	-0.00011027675455000001	0.00014417399045000003	-0.004486009525	0.0
73.64	0.082721509	-0.024775861000000003	0.00032723900000000347	0.0	-0.024370108	0.054917298	-1.74342499999992e-05	0.0	-7.433198e-05	-0.00033441432	0.0479843605	0.0	-7.96899265e-05	0.000149395889	-0.0045344298	0.0
76.61	0.078298531	-0.024493533999999997	0.000134716	0.0	-0.02408002175	0.05021254725	1.4701000000000644e-05	0.0	-5.7513374999999995e-06	-0.00030515631249999995	0.042996361999999996	0.0	-4.7085908999999994e-05	0.000140897482	-0.004530168774999999	0.0
79.59	0.07396158925	-0.023918467750000005	-4.5118749999999846e-05	0.0	-0.023524964750000002	0.04563382075	4.783149999999965e-05	0.0	5.722631249999998e-05	-0.0002805089325	0.038283495	0.0	-1.572494875e-05	0.00011927866575000002	-0.0044779346000000005	0.0
82.56	0.06977641425	-0.02310249425	-0.0001831482500000009	0.0	-0.022749028499999997	0.041248195	7.990999999999988e-05	0.0	0.00010573288200000001	-0.00026407663799999997	0.03387151525	0.0	1.2633581749999999e-05	8.768465574999999e-05	-0.00438379605	0.0
85.54	0.06579958175	-0.02211582525	-0.00026639400000000313	0.0	-0.02180965375	0.03711149875	0.00010862325000000027	0.0	0.000133687125	-0.000254295455	0.0297737115	0.0	3.805745375000001e-05	5.1030278749999995e-05	-0.004252760825	0.0
88.51	0.06207383375	-0.021031697250000002	-0.0002998539999999987	0.0	-0.02076553425	0.03326314225	0.00013304099999999954	0.0	0.000141275585	-0.00024513004	0.025992635	0.0	6.13301255e-05	1.51416105e-05	-0.0040874486	0.0
91.49	0.05862371675	-0.019910832750000003	-0.0003038699999999995	0.0	-0.01966770635	0.02972465615	0.00015347350000000006	0.0	0.00013525971725	-0.00022847399775	0.02252134825	0.0	8.321308675e-05	-1.4878003749999996e-05	-0.0038883291	0.0
94.46	0.05545474425	-0.01879229475	-0.0003055679999999991	0.0	-0.018554530075	0.026500580425000003	0.0001700699999999996	0.0	0.00012674576979999997	-0.00019866449669999999	0.01934613375	0.0	0.00010210944524999999	-3.5489219249999997e-05	-0.0036549133000000006	0.0
97.44	0.052555756749999995	-0.01769249775	-0.00032612075000000053	0.0	-0.01745119115	0.023582137849999997	0.0001822022500000001	0.0	0.00012672145324999997	-0.00015594107825	0.0164490915	0.0	0.00011349235694999998	-4.492396045e-05	-0.00338855325	0.0
100.41	0.049904172	-0.016611399	-0.00037156875000000054	0.0	-0.016371975275000002	0.020952594725	0.0001874137499999996	0.0	0.00014121198225	-0.00010780461274999998	0.013811192	0.0	0.00011156524	-4.2908269e-05	-0.00309445835	0.0
103.39	0.04747377725	-0.01554304875	-0.00043001875000000037	0.0	-0.015323590600000003	0.0185933059	0.0001812249999999997	0.0	0.000168399749	-6.625824600000002e-05	0.0114149015	0.0	9.250504025000001e-05	-3.052444325e-05	-0.0027823279	0.0
106.36	0.04524051325	-0.01448401075	-0.0004773410000000009	0.0	-0.014307895975	0.016487484025000002	0.0001587342500000001	0.0	0.00019997214500000002	-4.2638999999999996e-05	0.0092455406	0.0	5.7576896975000005e-05	-1.0187003525e-05	-0.002464938425	0.0
109.34	0.04318529575	-0.013436182250000001	-0.00048824825	0.0	-0.013323042624999998	0.014620932375000001	0.0001171595000000001	0.0	0.00022476860700000001	-4.1899352e-05	0.0072906433999999996	0.0	1.4093330975e-05	1.4436400474999998e-05	-0.002154867875	0.0
112.31	0.04129579	-0.012407171500000001	-0.00044818749999999893	0.0	-0.012366222382499998	0.0129816871175	5.902749999999986e-05	0.0	0.00023332485149999996	-6.008748649999999e-05	0.0055399669	0.0	-2.65504959e-05	3.834606585e-05	-0.0018620285750000003	0.0
115.29	0.03956486075	-0.011406754250000001	-0.0003599252500000004	0.0	-0.011436048336249999	0.011557774663750001	-6.722500000000409e-06	0.0	0.00022159643675	-8.626435675e-05	0.003982568625	0.0	-5.3142961249999995e-05	5.582606475e-05	-0.0015916974	0.0
118.25999999999999	0.037986044	-0.0104422235	-0.00024255749999999889	0.0	-0.010532801860250001	0.01033523763975	-6.754107500000009e-05	0.0	0.00019221443355	-0.00010783620745	0.00260457295	0.0	-5.929847675e-05	6.182957375e-05	-0.001344921925	0.0
121.24000000000001	0.0365522675	-0.009515123999999998	-0.00012373024999999885	0.0	-0.009657766337499998	0.0092986736625	-0.00011177819999999995	0.0	0.0001529363625	-0.00011631012249999997	0.0013884908500000001	0.0	-4.5983742000000007e-05	5.4044138e-05	-0.0011207320749999999	0.0
124.21000000000001	0.03525482225	-0.008622545750000002	-2.8586749999998454e-05	0.0	-0.008812590917499998	0.0084318925825	-0.00013372535000000024	0.0	0.00011303802000000001	-0.00011047611	0.00031378304000000004	0.0	-2.0768800952499998e-05	3.39481960475e-05	-0.0009184812125	0.0
127.19	0.034085449000000004	-0.007760428	2.908174999999985e-05	0.0	-0.0079977732725	0.0077198032275000005	-0.0001355165750000001	0.0	7.993372250000001e-05	-9.57912425e-05	-0.000640983755	0.0	5.898473499999999e-06	6.6140385e-06	-0.0007390008875	0.0
130.16	0.03303936175	-0.00692790025	4.984549999999949e-05	0.0	-0.0072119334825	0.0071503280175	-0.00012536349999999982	0.0	5.716451249999998e-05	-8.100987249999999e-05	-0.001495269425	0.0	2.540044305e-05	-2.068954755e-05	-0.00058407762	0.0
133.14	0.03211587025	-0.00612961825	4.477649999999958e-05	0.0	-0.006452196249999999	0.00671464275	-0.00011294507499999985	0.0	4.446915349999998e-05	-7.37562935e-05	-0.00226425645	0.0	3.40536305e-05	-4.09460055e-05	-0.00045489443750000005	0.0
136.11	0.03131604325	-0.005374485250000001	2.7949500000001674e-05	0.0	-0.005715851595	0.006405121405	-0.00010427519999999988	0.0	3.8927427999999986e-05	-7.7321163e-05	-0.00295756895	0.0	3.33707515e-05	-4.9745711499999995e-05	-0.0003503707625	0.0
139.09	0.030638719499999998	-0.004671584	9.657250000000457e-06	0.0	-0.005001979275	0.0062122597250000005	-9.928189999999998e-05	0.0	3.643439675e-05	-8.987630674999999e-05	-0.0035799089749999997	0.0	2.8081787500000002e-05	-4.6675457500000004e-05	-0.0002668082975	0.0
142.06	0.030077016999999998	-0.004025581000000001	-6.418250000000958e-06	0.0	-0.0043127458	0.0061223082	-9.303942499999988e-05	0.0	3.3020672000000004e-05	-0.000105957182	-0.004133719025	0.0	2.3186363500000002e-05	-3.49929685e-05	-0.000198864989	0.0
145.04	0.029616984250000002	-0.0034343447500000002	-2.1695000000000395e-05	0.0	-0.0036536149749999995	0.006116687125	-8.038685000000007e-05	0.0	2.5451755000000003e-05	-0.0001189021	-0.004621989999999999	0.0	2.168708375e-05	-1.9839763749999995e-05	-0.00014136168875	0.0
148.01	0.029240299750000004	-0.002890709750000002	-3.8578749999999655e-05	0.0	-0.0030324324999999996	0.0061737978	-6.002347500000003e-05	0.0	1.148795925000001e-05	-0.00012345571075	-0.0050504783	0.0	2.3999971499999996e-05	-6.126196500000003e-06	-9.0572032e-05	0.0
150.0	0.029097348000000002	-0.0025613059999999976	-4.533900000000101e-05	0.0	-0.002662205325	0.006623211675	5.429174999999889e-06	0.0	0.00010418613925000001	-0.00013096593825000002	-0.005661302875	0.0	-8.053991499999998e-06	1.06663335e-05	-8.152794249999997e-06	0.0
155.0	0.02854100375	-0.0018658082500000008	3.977324999999976e-05	0.0	-0.0018525988499999999	0.006872157649999999	-0.000175206725	0.0	5.279710850000001e-05	-5.290439150000001e-05	-0.006203988824999999	0.0	-9.137280575e-05	5.1298169250000004e-05	2.5025067500000054e-06	0.0
160.0	0.0283723235	-0.0012405095000000005	-0.00015394524999999982	0.0	-0.0009620751	0.007301550550000001	-4.551927250000002e-05	0.0	-9.221665250000001e-05	-6.680300749999999e-05	-0.0066947489	0.0	1.6172047999999958e-06	4.29859038e-05	1.5126344999999994e-05	0.0
165.0	0.0281891145	-0.00031250750000000067	-0.00026302849999999996	0.0	-0.0003049346250000001	0.007821924025	-0.000136134012	0.0	-0.00015028567500000002	-0.000177280235	-0.007389393525	0.0	2.4895025499999998e-06	2.465104245e-05	0.00012838873675	0.0
170.0	0.028307689249999997	0.00025936274999999957	4.910024999999971e-05	0.0	0.00016407537499999987	0.008442157125	-0.00025892555699999996	0.0	-3.618542235075e-05	-9.678961714925001e-05	-0.0076955569249999994	0.0	9.01700775e-05	7.98875425e-05	0.00020166994674999998	0.0
172.5	0.02845773775	0.0003442987500000003	-6.812425e-05	0.0	0.0006513469499999998	0.00922487845	-0.000129460525	0.0	6.635031049999999e-05	-0.0001545761495	-0.007748790275	0.0	-0.00010048280737500002	2.6862589125e-05	0.000278441325	0.0
175.0	0.02932281325	0.0015152722499999997	-9.112524999999993e-05	0.0	0.0014159971250000004	0.010005818875	-0.00022889739999999996	0.0	-0.00019840863700000002	-0.000349235648	-0.008255617625	0.0	-6.69726575e-05	5.4429435999999996e-05	0.0002867142775	0.0
175.5	0.029589266750000003	0.00169340725	8.727749999999646e-06	0.0	0.0016511116499999998	0.01028280885	-0.00021077820000000002	0.0	-0.000208189145	-0.000421548695	-0.008271177825	0.0	-0.00010060864049999998	5.8050681499999996e-05	0.000268490755	0.0
176.0	0.029932682749999998	0.00180636325	0.00012531800000000013	0.0	0.0018980915499999997	0.01062560195	-0.00022508482499999997	0.0	-0.0001975081375	-0.0004723982375	-0.008268107949999999	0.0	-0.00014413639275	6.061140224999999e-05	0.000296380765	0.0
176.5	0.030407531999999998	0.001956317	0.00017290200000000082	0.0	0.002195632225	0.011006526275	-0.00021966150000000002	0.0	-0.00019579692000000002	-0.000462356305	-0.0082992801	0.0	-0.00016857169225	5.027005275000001e-05	0.000377177575	0.0
177.0	0.031011445	0.0023049869999999997	0.00012766600000000024	0.0	0.002608271525	0.011331309975	-0.00016470489999999998	0.0	-0.000193775655	-0.00038443737999999995	-0.008457905625000001	0.0	-0.00015843642275	2.7207432250000006e-05	0.00048546386	0.0
178.5	0.037641672	0.0029818199999999996	-8.89460000000012e-05	0.0	0.003050362625	0.012373514874999998	-0.00014214510000000002	0.0	5.45537175e-05	-0.00019461241249999996	-0.01147419275	0.0	-8.320554365499999e-05	2.4272143655000006e-05	0.0005132075000000001	0.0
179.0	0.04323891625	0.0019018292500000006	-7.026024999999894e-05	0.0	0.0019261749999999996	0.0135723665	-0.00025593407500000006	0.0	8.05986775e-05	-0.0002691987475	-0.013329083	0.0	-0.0001110480265	2.3365154000000002e-05	0.00031427776249999995	0.0
179.25	0.046137727249999996	0.001215517749999999	-4.751300000000076e-05	0.0	0.0012283654999999997	0.014267660500000001	-0.00031374061	0.0	6.174972e-05	-0.000318300905	-0.01418169375	0.0	-0.0001317995655	1.68312605e-05	0.0001986686189	0.0
179.5	0.0486065415	0.0005919844999999983	-2.4004750000000685e-05	0.0	0.0005975330000000004	0.014887302000000002	-0.00036163804999999997	0.0	3.3624905000000004e-05	-0.00036259282499999997	-0.01486892525	0.0	-0.00015136693275	8.866577750000002e-06	9.611017647499999e-05	0.0
179.6	0.049387052249999994	0.00038899774999999817	-1.5933750000000566e-05	0.0	0.0003925319999999997	0.015087648	-0.0003765173375	0.0	2.2766025e-05	-0.000376914975	-0.015079948	0.0	-0.00015783620250000002	5.953457500000004e-06	6.3044583e-05	0.0
179.7	0.05001711125	0.0002233487500000013	-9.219749999997418e-06	0.0	0.00022533225000000026	0.015250792249999999	-0.00038843714000000003	0.0	1.3370794999999997e-05	-0.00038856459500000005	-0.01524831225	0.0	-0.000163144895	3.4750949999999962e-06	3.6150970999999994e-05	0.0
179.8	0.05047985	0.00010073250000000242	-4.18100000000067e-06	0.0	0.0001016134999999997	0.0153713835	-0.0003971400475	0.0	6.126735000000006e-06	-0.000397165455	-0.0153708875	0.0	-0.00016709006249999997	1.5856174999999984e-06	1.6289840000000004e-05	0.0
