# Supplementary material for: Radiative transfer with reciprocal transactions: Numerical method and its implementation
Source: PLoS One. 2019 Jan 8;14(1):e0210155. doi: 10.1371/journal.pone.0210155 (PMC6324827; doi:10.1371/journal.pone.0210155)
Supplement: S1 Source Code — A link to the latest version: https://bitbucket.org/planetarysystemresearch/r2t2_pub. (ZIP) [file pone.0210155.s001.zip › r2t2_pub/scripts/mueller125.dat]

   0.0000000e+00   2.4625377e+07   8.3412726e-05   1.2633480e-04  -3.9545249e+03   8.2835933e-05   2.4624733e+07   9.5410316e+02  -1.3170016e-04   1.2637035e-04  -9.5410316e+02   2.4624733e+07   9.0185558e-05  -3.8901837e+03   1.3354557e-04  -9.1827778e-05   2.4624715e+07
   1.7453293e-02   1.0535485e+07  -1.2626770e+03   3.9663741e+02  -1.2795022e+03  -1.2348089e+03   1.0534837e+07  -4.7224364e+02  -7.4166210e+02   3.8214019e+02   4.7154039e+02   1.0534825e+07   1.3288866e+04  -1.2640554e+03   7.4965302e+02  -1.3284096e+04   1.0534807e+07
   3.4906586e-02   1.6145133e+05  -1.3129740e+03   2.6065389e+02   2.1414924e+02  -1.2800706e+03   1.6084734e+05  -1.5570470e+02  -1.5668049e+02   2.4252029e+02   1.4779786e+02   1.6081621e+05   2.2535817e+03   2.0299278e+02   1.6811077e+02  -2.2313933e+03   1.6083553e+05
   5.2359879e-02   3.2234749e+05  -1.1656072e+02   5.2321920e+00  -1.1275636e+02  -1.0290765e+02   3.2173982e+05   4.8571593e+02   4.2491969e+02  -3.9154327e+00  -4.9970891e+02   3.2174712e+05   2.6564030e+02  -1.1837049e+02  -4.2328164e+02  -2.7408733e+02   3.2176406e+05
   6.9813172e-02   3.9320632e+04  -1.6678847e+02   1.4852973e+01   4.8148605e+01  -1.5991764e+02   3.8675545e+04  -8.2330839e+01  -8.1303290e+01   2.1102788e+01   8.5972840e+01   3.8668687e+04  -8.7541548e+02   4.6651197e+01   8.6869790e+01   8.5906772e+02   3.8699241e+04
   8.7266465e-02   1.3758581e+05   1.3014314e+02  -4.5845181e+00   2.6505577e+01   1.2879706e+02   1.3694890e+05  -3.4368002e+01   6.0462081e+01   2.6322052e+00   4.1048770e+01   1.3694972e+05   1.2028637e+02   2.3824028e+01  -4.6369341e+01  -1.2353229e+02   1.3698371e+05
   1.0471976e-01   5.5265891e+04  -1.2627943e+02   1.0094974e+02   2.9632247e+01  -1.3509602e+02   5.4650108e+04  -1.0817741e+02  -2.1029276e+01   9.4754494e+01   9.9550069e+01   5.4645465e+04  -5.9648199e+02   2.8257794e+01   3.3687060e+01   6.1038462e+02   5.4668762e+04
   1.2217305e-01   6.7462447e+04  -1.9078430e+02   8.6216252e+01   1.1683811e+02  -1.8731761e+02   6.6837114e+04  -1.4065066e+02   1.7442890e+01   8.1629911e+01   1.3949502e+02   6.6833669e+04   4.9217632e+02   1.1964619e+02   3.2070453e+00  -4.8730802e+02   6.6864921e+04
   1.3962634e-01   4.5417888e+04   9.0323668e+01  -2.3361503e+01  -7.2386949e+01   8.6966269e+01   4.4772464e+04  -1.3509459e+02  -1.0887292e+02  -1.8788635e+01   1.3511146e+02   4.4777656e+04  -3.2729441e+02  -8.1845544e+01   1.1545704e+02   3.2203208e+02   4.4801040e+04
   1.5707964e-01   3.1734532e+04   1.1563343e+02  -8.5340142e+01  -8.2971782e+01   1.1662781e+02   3.1102251e+04  -7.0695329e+01  -8.2342578e+01  -7.1043914e+01   7.4432087e+01   3.1099904e+04   4.5196429e+02  -8.7355900e+01   8.9650766e+01  -4.3924724e+02   3.1130829e+04
   1.7453293e-01   3.3417145e+04  -2.9390123e+01  -4.5352626e+00   3.2570721e+01  -4.0786567e+01   3.2798762e+04   5.8034809e+01  -2.7437112e+01   3.7898721e+00  -5.9655365e+01   3.2795214e+04  -3.8032165e+02   3.5453235e+01   3.0904689e+01   3.7469988e+02   3.2842266e+04
   1.9198622e-01   1.4654956e+04  -2.6957272e+01  -3.9559866e+01   2.2757613e+01  -3.1922678e+01   1.4033759e+04   1.1482190e+00  -4.9517992e+01  -3.8382905e+01  -1.1011666e+00   1.4033961e+04   2.1451893e+02   2.4144296e+01   4.8063021e+01  -2.1912197e+02   1.4078733e+04
   2.0943952e-01   2.4435044e+04  -4.6475088e+01   9.1801946e+01  -7.8671770e+01  -4.2727262e+01   2.3804330e+04  -1.0259340e+02   1.2770972e+01   8.7291294e+01   1.0387410e+02   2.3813476e+04   4.7286488e-01  -8.4933757e+01  -1.3022282e+01   2.8004994e+00   2.3845009e+04
   2.2689281e-01   8.3191879e+03   5.8630330e+01   3.1856329e+01  -4.5524153e+01   6.1433566e+01   7.6759737e+03  -1.7566177e+01   2.0968819e+01   3.2462258e+01   2.6783363e+01   7.6802123e+03   8.8043796e+01  -4.8861365e+01  -1.2189264e+01  -8.4208523e+01   7.7192792e+03
   2.4434610e-01   1.7577697e+04  -1.4678437e+02   2.3677893e+01  -3.4864066e+00  -1.3114839e+02   1.6948001e+04  -1.0326690e+01   1.0757980e+01   1.9704839e+01   2.1991185e+01   1.6944421e+04  -1.2987764e+01   5.3383875e+00  -5.4020770e+00   1.8638112e+01   1.6983533e+04
   2.6179940e-01   6.2989263e+03   3.2740008e+01   7.7175616e+00   1.6003983e+01   3.4406889e+01   5.6668079e+03  -1.4072396e+01   5.3684692e+00   5.8545614e+00   1.2086104e+01   5.6673717e+03   2.4753431e+01   2.0028180e+01  -7.8041394e+00  -1.8047105e+01   5.7094377e+03
   2.7925269e-01   1.2605404e+04  -1.3745397e+02  -1.7674541e+01   4.2376798e+01  -1.3495659e+02   1.1973520e+04  -4.5535542e+01  -4.4975478e+01  -9.8485099e+00   3.9132067e+01   1.1974479e+04   9.5264428e+01   5.0361835e+01   3.7775523e+01  -9.8196160e+01   1.2036628e+04
   2.9670598e-01   6.0620449e+03  -4.2755443e+01  -6.5852679e+00  -1.5969261e+01  -3.6643967e+01   5.4283333e+03  -5.4772153e+00  -3.7339861e+01  -9.0761494e+00   1.7037560e+01   5.4203879e+03  -2.0677625e+01  -6.8032284e+00   3.8471757e+01   1.0352667e+01   5.5011874e+03
   3.1415927e-01   9.1279407e+03  -1.6053920e+02  -1.2753392e+01  -1.2492989e+00  -1.7078345e+02   8.4908848e+03  -1.7701917e+01  -1.9863441e+01  -1.3485196e+01   3.2272316e+01   8.4846078e+03   1.3282180e+02   8.3307693e-01   1.8345400e+01  -1.3139788e+02   8.5550891e+03
   3.3161257e-01   6.1239385e+03  -6.5923657e+01   2.7514669e+00  -1.5356932e+01  -7.2049534e+01   5.4876570e+03  -1.0103973e+01   2.1321470e+00   8.1333207e+00   4.9781386e+00   5.4807815e+03  -4.9536390e+01  -2.6370084e+01  -1.0854426e+01   6.0091041e+01   5.5466940e+03
   3.4906586e-01   6.5998038e+03  -1.5935277e+02  -1.7744614e+00   1.1828140e+00  -1.5701140e+02   5.9447447e+03   6.6911439e+00  -1.7035656e+01   4.7803925e+00  -2.1911123e+01   5.9365819e+03   1.1058541e+02  -6.9584136e+00   1.9185598e+01  -1.0064908e+02   6.0201480e+03
   3.6651915e-01   6.1558760e+03  -1.7009946e+02  -2.1777121e+01   2.4407795e+01  -1.6106638e+02   5.4971806e+03   6.4454309e+00   3.1921622e+01  -1.9691580e+01  -2.1598063e+01   5.4942927e+03  -1.5754927e+01   2.0320663e+01  -1.3874415e+01   2.0789714e+01   5.5805814e+03
   3.8397245e-01   5.3436413e+03  -1.5780700e+02   1.8646218e+00  -3.2668627e+00  -1.4809136e+02   4.6998448e+03  -1.2620415e+01  -2.0032358e+01   4.6262252e+00   1.1637500e+01   4.6850809e+03   8.4554040e+01  -4.7834550e+00   3.2248840e+01  -7.5135224e+01   4.7739373e+03
   4.0142574e-01   6.2624233e+03  -1.9818432e+02  -9.5694624e+00   7.0995150e+00  -1.9451365e+02   5.6052383e+03  -8.3249062e+00   1.0906083e+01  -8.2056531e+00   1.0839462e+01   5.6032947e+03  -3.9022867e+01   1.4276276e+01   3.1248836e+00   4.3433883e+01   5.6949605e+03
   4.1887903e-01   4.7437219e+03  -1.7951706e+02   2.5217092e+01   1.0007527e+01  -1.6952945e+02   4.0758832e+03  -1.7565365e+01   3.5214086e+01   1.8203772e+01   2.1401386e+01   4.0757324e+03   5.3558911e+01   8.4297164e+00  -2.6702396e+01  -5.8025597e+01   4.1773795e+03
   4.3633233e-01   5.7549411e+03  -2.2430466e+02   8.9802882e+00   1.1716615e+01  -2.2468169e+02   5.0888549e+03   1.3830217e+01   8.0726846e+00   5.5523834e+00  -1.0848528e+01   5.0858490e+03  -8.6151630e+00   6.0798679e+00  -4.4136157e+00   3.5515680e+00   5.1929516e+03
   4.5378562e-01   4.4473082e+03  -2.0687531e+02   6.3335453e+00  -3.2127344e+01  -2.0286877e+02   3.7792856e+03   2.5763757e+00  -1.1863642e+01   1.5654280e+01   1.1878097e+00   3.7716650e+03   3.4592878e+01  -2.9498855e+01   2.0555279e+01  -3.3934313e+01   3.8920260e+03
   4.7123891e-01   5.4910550e+03  -2.8411057e+02  -5.1831166e+00  -3.1000305e+01  -2.8223777e+02   4.8179733e+03   2.4456414e+01   1.6722976e+01  -2.6356800e+00  -2.6565607e+01   4.8098575e+03   3.0168910e+01  -2.0823255e+01  -1.9332759e+01  -2.2130895e+01   4.9403283e+03
   4.8869220e-01   4.4306112e+03  -2.5383830e+02   2.7918837e+00  -4.8558967e+00  -2.5486391e+02   3.7591505e+03   2.1779488e+01   4.3212249e+00  -5.0410408e-02  -2.3600272e+01   3.7491441e+03   1.1424142e+01   4.0303560e+00  -4.6868925e+00  -8.9446137e+00   3.8737119e+03
   5.0614550e-01   5.1305525e+03  -3.1663907e+02   4.8077520e+00   2.5554376e+01  -3.1352085e+02   4.4583572e+03   1.1816631e+01  -1.9166841e+01  -1.3928183e+00  -7.2881886e+00   4.4428333e+03   6.1201326e+01   2.7764717e+01   2.2016050e+01  -5.9661778e+01   4.5742901e+03
   5.2359879e-01   4.5330547e+03  -3.0075477e+02   7.6267010e+00   2.9906489e+01  -3.0110037e+02   3.8476968e+03   7.9720547e+00  -1.7227085e+01   8.5496242e+00  -7.2907846e+00   3.8312127e+03   5.0590136e+01   2.3514421e+01   2.4788575e+01  -4.5332723e+01   3.9775431e+03
   5.4105208e-01   4.8050526e+03  -3.5849777e+02   2.6974712e+00   5.6170206e+00  -3.5773758e+02   4.1164009e+03  -2.2262210e+01   5.7279471e+00   5.3948531e+00   1.8684824e+01   4.0934196e+03   6.6672758e+01   8.2020912e+00   1.9599424e+00  -7.5430354e+01   4.2465125e+03
   5.5850538e-01   4.4939215e+03  -3.4423036e+02   2.2686897e+00   2.7592333e+01  -3.4379851e+02   3.8005040e+03   1.5800579e+01   6.5163429e+00  -3.3630448e+00  -9.3484920e+00   3.7788129e+03   2.5330285e+01   3.1455175e+01  -5.5584858e-01  -2.8665207e+01   3.9440174e+03
   5.7595867e-01   4.4543047e+03  -3.4891772e+02  -7.5361404e+00   8.7410650e+00  -3.5181330e+02   3.7602338e+03   1.1466008e+01   1.5842826e+01  -1.1127400e+01  -1.2109789e+01   3.7336116e+03   5.6341740e+01   8.1705255e+00  -1.1050535e+01  -5.7465441e+01   3.9107366e+03
   5.9341196e-01   4.4865026e+03  -3.7747612e+02   2.6796215e+00  -1.9764514e+01  -3.8645028e+02   3.7961926e+03   1.3895687e+01   1.3154070e+00  -2.2737934e+00  -1.7313527e+01   3.7659613e+03   1.9922644e+01  -1.7262900e+01  -7.3816238e-01  -2.8098025e+01   3.9483674e+03
   6.1086526e-01   4.2854008e+03  -3.9118146e+02  -5.0617918e+00  -3.1235623e+01  -4.0285485e+02   3.5847373e+03   1.7871365e+01   6.1686638e-01  -1.0049065e+01  -1.7197429e+01   3.5558229e+03   5.1169394e+01  -3.2332050e+01   3.0150771e+00  -5.7583678e+01   3.7478864e+03
   6.2831855e-01   4.5187005e+03  -4.4300446e+02  -6.1816001e+00   1.0288492e+01  -4.4790351e+02   3.8095757e+03  -2.0388545e-02   1.9176666e+00  -9.4151433e+00   5.5802420e-01   3.7826298e+03   2.9819375e+01  -5.1535990e+00  -5.2857776e+00  -3.3237071e+01   3.9746094e+03
   6.4577184e-01   4.2667157e+03  -4.5605674e+02  -9.8806003e+00   7.1002588e+00  -4.5343339e+02   3.5536813e+03  -2.2139306e+00   1.7618341e+00  -7.5063809e+00   4.8209586e+00   3.5165558e+03   5.4841267e+01  -3.9093932e+00  -4.6955164e+00  -7.0490686e+01   3.7205950e+03
   6.6322513e-01   4.5112733e+03  -5.1174520e+02  -1.8531350e+00   7.7853188e+00  -5.1646241e+02   3.7951375e+03   7.9831377e-01  -3.8054709e+00  -1.1835640e+00   1.0584875e+00   3.7540264e+03   4.3520068e+01   1.1559890e+01   3.8949619e+00  -4.5742417e+01   3.9644770e+03
   6.8067843e-01   4.1411835e+03  -4.7450103e+02   5.1475535e+00  -9.1023822e+00  -4.7562414e+02   3.4215687e+03   1.1495219e+01   7.5703204e+00   4.3332614e+00  -7.6502381e+00   3.3886976e+03   4.9368991e+01  -6.3122595e+00  -5.2128804e+00  -4.6914646e+01   3.5945272e+03
   6.9813172e-01   4.2885569e+03  -5.2102000e+02  -3.9202346e+00  -1.3788954e+01  -5.2044473e+02   3.5638440e+03   9.2497195e+00   8.2968252e+00  -2.3785290e-01  -5.4673095e+00   3.5263476e+03   3.8533003e+01  -1.5190238e+01  -1.3030043e+01  -4.8111737e+01   3.7469254e+03
   7.1558501e-01   4.1263694e+03  -5.3064179e+02  -4.1018540e+00  -1.7755301e+01  -5.3260361e+02   3.3987525e+03  -5.2594879e+00   1.2884536e+01  -5.9432921e+00   5.8948538e+00   3.3517237e+03   5.3050390e+01  -1.7138051e+01  -1.3638899e+01  -5.3763163e+01   3.5857323e+03
   7.3303831e-01   4.2143672e+03  -5.6198859e+02   3.4630237e+00  -2.3272882e+01  -5.6669212e+02   3.4827910e+03  -2.0543394e-01  -1.0027724e+01  -4.0320381e+00  -2.0281504e+00   3.4282389e+03   5.4406126e+01  -2.4888775e+01  -1.0891875e+00  -5.3699123e+01   3.6743750e+03
   7.5049160e-01   4.0810211e+03  -5.7361755e+02   3.3955926e+00  -2.6052730e+00  -5.7419882e+02   3.3428493e+03  -1.3720906e+01  -1.4018729e+01   4.2278921e+00   9.1674770e+00   3.2854138e+03   6.1877989e+01  -2.8210161e+00  -8.3220373e+00  -6.5244619e+01   3.5420357e+03
   7.6794489e-01   4.1133768e+03  -6.0199488e+02   6.1181839e+00  -1.3969098e+01  -5.9652148e+02   3.3684013e+03  -5.5935071e+00  -1.6451572e+01   4.6716684e+00   3.2585270e+00   3.3099425e+03   7.9158953e+01  -1.4157024e+01   1.1402631e+01  -7.4093601e+01   3.5709170e+03
   7.8539819e-01   3.9357255e+03  -6.0609322e+02  -8.0278111e+00   7.0202943e+00  -6.1027709e+02   3.1891023e+03   1.3500487e+00   1.2751612e+00  -1.0550804e+01  -3.7319545e+00   3.1236493e+03   5.3939784e+01   7.0943614e+00   5.5038659e-01  -5.4037342e+01   3.3940062e+03
   8.0285148e-01   3.9763246e+03  -6.2062535e+02  -1.2535555e+01   1.7122840e+01  -6.2266610e+02   3.2179045e+03  -8.9383502e-01  -3.8888411e+00  -1.4032904e+01   4.9047789e-01   3.1490958e+03   6.7045425e+01   1.5488433e+01  -1.6674127e+00  -7.3137590e+01   3.4330529e+03
   8.2030477e-01   3.9567613e+03  -6.4513412e+02   1.1439458e+01   2.7912338e+01  -6.4421800e+02   3.1976343e+03   4.2416206e+00   6.6038486e+00   8.4738716e+00  -4.3238495e-01   3.1235537e+03   6.4713045e+01   3.1832290e+01  -1.0605196e+01  -7.3363731e+01   3.4099998e+03
   8.3775806e-01   3.9822759e+03  -6.8149557e+02   1.1049330e+00  -1.4230159e+00  -6.8579077e+02   3.2157578e+03  -6.1315306e+00   1.1404450e+01  -5.1592594e+00  -1.3388196e+00   3.1321936e+03   8.3294969e+01   2.9092140e+00  -1.1875004e+01  -9.0470651e+01   3.4352657e+03
   8.5521136e-01   3.9183052e+03  -6.9984079e+02  -9.7466256e+00  -1.5252980e+01  -6.9954323e+02   3.1505502e+03  -9.3271060e+00   2.0006379e+00  -1.2825746e+01  -6.1347834e-02   3.0657787e+03   7.9916525e+01  -1.1686480e+01  -4.8085077e+00  -8.1364742e+01   3.3719868e+03
   8.7266465e-01   3.7632584e+03  -7.0371289e+02  -8.8588800e+00   7.0345777e+00  -7.0261774e+02   2.9863970e+03  -1.1587303e+01   1.4625733e+01  -6.9575346e+00   6.1609758e+00   2.8972675e+03   8.1973856e+01   1.0152553e+01  -2.0085222e+01  -8.2567605e+01   3.2110154e+03
   8.9011794e-01   3.7904529e+03  -7.3768919e+02   4.5642424e+00   6.9092356e+00  -7.3681377e+02   3.0083789e+03  -6.6382308e+00   9.4039741e+00   6.1161785e+00   4.6930796e+00   2.9104777e+03   6.8458181e+01   5.3991674e+00  -1.2620202e+01  -6.9040137e+01   3.2389331e+03
   9.0757124e-01   3.7067490e+03  -7.4924471e+02   1.4676563e+01   6.1287055e+00  -7.4419066e+02   2.9146519e+03   3.5306662e+00  -7.1139924e-01   1.6832714e+01  -4.9371551e+00   2.8161054e+03   9.1671601e+01   6.6663175e+00  -3.3420430e+00  -9.2906176e+01   3.1589086e+03
   9.2502453e-01   3.7420069e+03  -7.8368826e+02   1.2513278e+01  -4.4486599e+00  -7.7700117e+02   2.9440065e+03   1.6358818e+01   5.6392032e+00   5.6694213e+00  -1.7136039e+01   2.8372039e+03   7.7165706e+01  -1.0772507e+00  -8.2050808e+00  -8.3334704e+01   3.1901436e+03
   9.4247782e-01   3.6755931e+03  -7.9937884e+02   4.7909438e+00  -5.4418374e+00  -7.9516596e+02   2.8719744e+03   2.1491590e+01   1.4026680e+01   2.9486321e+00  -2.2039031e+01   2.7555857e+03   9.0184057e+01  -3.7461211e+00  -1.1508816e+01  -9.6685980e+01   3.1227611e+03
   9.5993112e-01   3.6992603e+03  -8.3534032e+02  -4.2155515e+00  -8.3402704e+00  -8.2668172e+02   2.9048283e+03  -3.2408688e+00   1.1078890e+00  -6.6179284e-02   5.9138302e+00   2.7739383e+03   8.9777476e+01  -1.1674942e+01   6.5801460e-01  -9.0509612e+01   3.1374674e+03
   9.7738441e-01   3.5715425e+03  -8.1171400e+02   2.8898580e+00  -9.2269147e+00  -8.0946456e+02   2.7714724e+03  -3.5234441e+00  -2.6462431e+00   3.8690923e+00   1.1488726e+01   2.6400866e+03   9.7563600e+01  -1.0250202e+01   2.4101133e+00  -9.7412147e+01   3.0079878e+03
   9.9483770e-01   3.5682020e+03  -8.1957083e+02   1.2410445e+01   8.5095852e+00  -8.2199221e+02   2.7483687e+03   1.9114560e+01   4.7267374e+00   9.2521466e+00  -1.2633840e+01   2.6189029e+03   9.4215509e+01   7.0960126e+00  -1.3858238e+00  -9.3529503e+01   3.0054931e+03
   1.0122910e+00   3.4485897e+03  -8.2359902e+02   7.1551434e+00   1.0483416e+01  -8.1736236e+02   2.6267233e+03   1.6367368e+01  -3.9139874e+00   5.3445085e-01  -1.5421443e+01   2.4895820e+03   7.9051164e+01   1.1482941e+01   8.5452153e+00  -8.7318726e+01   2.8915316e+03
   1.0297443e+00   3.4472194e+03  -8.5176534e+02   5.0360415e+00  -2.9404407e+00  -8.5170420e+02   2.6189959e+03   6.2011256e+00   9.5068372e+00  -1.4564206e+00  -4.9505923e+00   2.4678849e+03   9.4587873e+01   1.0342679e+00  -1.2393571e+00  -1.0442656e+02   2.8866541e+03
   1.0471976e+00   3.3727929e+03  -8.5470190e+02   1.0935126e+01   1.2873334e+01  -8.6492789e+02   2.5375884e+03   3.2820008e+00   9.1559403e+00   1.0380078e+01  -1.2353855e-01   2.3763940e+03   1.0918431e+02   1.3938996e+01  -1.6977463e+01  -1.1623866e+02   2.8064009e+03
   1.0646509e+00   3.3469387e+03  -8.7184278e+02   7.0802430e+00   2.0343625e+01  -8.7777289e+02   2.5175215e+03   1.1127470e+01   6.0028942e+00   4.1872717e+00  -8.1679567e+00   2.3468075e+03   1.1058252e+02   1.9475490e+01  -1.2449152e+01  -1.1642560e+02   2.7800567e+03
   1.0821042e+00   3.2779044e+03  -8.6670443e+02  -1.1928273e+00   5.2844277e-01  -8.7386533e+02   2.4437224e+03   2.3798180e+01   1.2910858e+01  -8.6900309e+00  -2.4032547e+01   2.2732611e+03   1.2187658e+02  -1.6082176e+00  -6.5559404e+00  -1.2380969e+02   2.7112731e+03
   1.0995575e+00   3.2313959e+03  -8.7439698e+02   9.1750137e+00  -1.3760755e+00  -8.8351946e+02   2.3891164e+03   1.4642101e+01  -4.4225027e+00   7.7614683e+00  -1.1124084e+01   2.2128898e+03   1.2340047e+02  -5.0588671e+00   1.1967857e+01  -1.2070013e+02   2.6598279e+03
   1.1170108e+00   3.0933132e+03  -8.6156616e+02   1.7625859e+01  -3.5895659e+00  -8.6483914e+02   2.2427248e+03  -1.7394739e+00  -6.7855116e+00   1.6027943e+01   8.1802745e+00   2.0627002e+03   1.1048590e+02  -7.6119601e+00   1.1128282e+01  -1.1422041e+02   2.5180084e+03
   1.1344640e+00   3.1117390e+03  -8.8653567e+02  -1.2043326e+00   2.3275795e-02  -8.8423488e+02   2.2509944e+03   1.5221940e+01  -1.9834537e+00  -5.9663292e+00  -2.0491936e+01   2.0609258e+03   1.0687796e+02   2.0052021e+00   4.4367802e+00  -1.1533091e+02   2.5383707e+03
   1.1519173e+00   3.0353114e+03  -8.7874067e+02  -4.3661823e+00   9.3437185e+00  -8.8057035e+02   2.1748832e+03   1.6952113e+01  -7.7079888e+00  -1.4204477e+01  -2.1564380e+01   1.9780918e+03   1.2133034e+02   5.7468735e+00   7.3763690e+00  -1.1710085e+02   2.4633827e+03
   1.1693706e+00   2.9767750e+03  -8.7642078e+02  -4.8645970e+00   4.0680769e+00  -8.7623535e+02   2.1233283e+03  -5.1979954e+00  -1.6279796e+01  -8.7513539e+00   3.9322502e+00   1.9209528e+03   1.2889553e+02  -6.3678908e+00   2.1401123e+01  -1.2426326e+02   2.4015708e+03
   1.1868239e+00   2.9353523e+03  -8.8363186e+02  -1.1770686e+00  -2.9468624e+00  -8.7308249e+02   2.0763669e+03  -1.0671938e+01  -1.5028820e+01   6.9069597e+00   1.3713296e+01   1.8657930e+03   1.3021472e+02  -1.0354913e+01   2.2885851e+01  -1.2612679e+02   2.3604099e+03
   1.2042772e+00   2.9173435e+03  -8.9975567e+02  -4.9667679e+00  -9.7909992e+00  -8.9417836e+02   2.0585096e+03  -3.2351445e+00  -8.5807886e+00  -3.0224893e+00   1.8558254e+00   1.8424604e+03   1.3382649e+02  -1.0006488e+01   1.4149369e+01  -1.2350913e+02   2.3382100e+03
   1.2217305e+00   2.8594011e+03  -8.9341391e+02  -1.7755764e+00  -5.5882380e+00  -8.9709570e+02   1.9988157e+03   9.9526730e+00  -1.5966870e+01  -1.2941797e+01  -1.5483121e+01   1.7826029e+03   1.3658265e+02  -3.9393357e+00   9.6041048e+00  -1.3397123e+02   2.2758604e+03
   1.2391838e+00   2.8150755e+03  -8.8986682e+02   5.5641858e-01   9.6589037e+00  -8.8686056e+02   1.9377848e+03  -1.8021703e-01  -1.1587251e+01   1.8352223e+00   3.1222126e+00   1.7174264e+03   1.2374582e+02   1.0011032e+01   1.5370932e+00  -1.2305955e+02   2.2377137e+03
   1.2566371e+00   2.7298430e+03  -8.7087405e+02  -2.9468717e-01  -7.0488857e+00  -8.6852043e+02   1.8527674e+03   5.3748599e+00   1.7677331e+00   1.8114168e+00  -3.1892359e+00   1.6304501e+03   1.2314178e+02  -7.1047389e+00  -8.1910507e-01  -1.1816245e+02   2.1540669e+03
   1.2740904e+00   2.6880507e+03  -8.6295549e+02  -7.2463588e+00  -2.0083631e+01  -8.6542015e+02   1.8045692e+03   1.1829867e+01   5.6583889e+00  -1.0239914e+01  -1.7361784e+01   1.5766703e+03   1.2146971e+02  -1.8287480e+01   2.6330077e+00  -1.2641943e+02   2.1073315e+03
   1.2915437e+00   2.6219633e+03  -8.5640737e+02  -3.7944241e+00  -5.4986761e+00  -8.5808904e+02   1.7308331e+03   6.2419159e+00  -3.0608607e+00  -1.1086098e+01  -9.8590594e+00   1.4980157e+03   1.1570215e+02  -7.6928262e+00   8.4503882e+00  -1.2334743e+02   2.0429367e+03
   1.3089970e+00   2.5580799e+03  -8.5297382e+02   1.2697275e+01  -2.8507288e+00  -8.5698094e+02   1.6726399e+03   1.3711641e+01  -6.0325989e+00   6.8257754e-01  -9.9377869e+00   1.4314226e+03   1.1674553e+02  -6.2009650e+00   1.1954243e+01  -1.2100896e+02   1.9789228e+03
   1.3264503e+00   2.5012969e+03  -8.3671501e+02   1.1200718e+01  -1.7796056e+01  -8.3970032e+02   1.6031442e+03   1.8570050e+01   3.1716156e+00  -6.6386806e-01  -1.7937865e+01   1.3578823e+03   1.2394452e+02  -1.8553231e+01   1.0916785e+01  -1.2420229e+02   1.9245728e+03
   1.3439036e+00   2.4553598e+03  -8.2116179e+02   5.6975272e+00  -1.0511295e+01  -8.2453428e+02   1.5501028e+03   1.4934423e+01   6.2051353e+00  -2.0221791e+00  -1.5473091e+01   1.3107225e+03   1.1589532e+02  -9.4932128e+00   7.5601194e+00  -1.1324537e+02   1.8863752e+03
   1.3613569e+00   2.4061098e+03  -8.2129061e+02   4.7455139e+00  -1.2913732e+00  -8.2241065e+02   1.5176923e+03   1.1931023e+01   1.0013486e+01   3.3967248e+00  -1.0968319e+01   1.2738882e+03   1.1960724e+02   2.3548712e+00   9.8193849e-01  -1.1695362e+02   1.8380435e+03
   1.3788101e+00   2.3611855e+03  -8.0959734e+02   2.3927511e+00   9.7053298e+00  -8.1393769e+02   1.4637089e+03   9.4084959e+00   7.2506105e+00  -1.9218361e+00  -9.6857353e+00   1.2191680e+03   1.2090135e+02   1.2813812e+01  -9.3117561e+00  -1.2156817e+02   1.7915940e+03
   1.3962634e+00   2.3186652e+03  -8.0647647e+02   7.8605770e+00   2.0525488e+01  -8.0552166e+02   1.4131563e+03   1.2776469e+01   1.2152606e+01  -4.8058336e+00  -1.2691875e+01   1.1634294e+03   1.1767217e+02   2.0588030e+01  -1.3333552e+01  -1.2013325e+02   1.7506428e+03
   1.4137167e+00   2.2550491e+03  -7.9357777e+02   3.5206119e+00   1.4763343e+01  -7.9066337e+02   1.3541065e+03   2.1447814e+00   6.0012804e+00  -3.8798270e+00  -4.9846214e+00   1.1037627e+03   1.1479988e+02   1.2829286e+01  -7.0837437e+00  -1.1579315e+02   1.6927314e+03
   1.4311700e+00   2.2095698e+03  -7.8460811e+02  -6.4390343e+00   1.3838643e+01  -7.7747944e+02   1.3062442e+03  -8.7203938e+00   5.0966065e+00  -1.1427842e+01   3.1011190e+00   1.0532435e+03   1.0701676e+02   1.3571850e+01  -6.9410809e+00  -1.0862490e+02   1.6443984e+03
   1.4486233e+00   2.1678714e+03  -7.7446078e+02  -3.5597325e+00   4.7866560e+00  -7.6959263e+02   1.2678231e+03  -1.0919072e+01  -8.4390125e-01  -7.3152061e+00   9.3139453e+00   1.0149792e+03   9.8932880e+01   4.2830128e+00  -2.2481430e+00  -1.0100136e+02   1.6084259e+03
   1.4660766e+00   2.1308808e+03  -7.6492563e+02  -2.0525371e+00  -2.5866118e+00  -7.6776008e+02   1.2324885e+03  -2.0478209e+01  -5.1686271e+00  -1.0654331e+00   2.1624547e+01   9.7696891e+02   1.0062566e+02  -1.1636997e+00  -5.9419087e+00  -1.0401940e+02   1.5766497e+03
   1.4835299e+00   2.0795277e+03  -7.4680992e+02  -5.4495671e-01   7.9596492e+00  -7.4885924e+02   1.1823035e+03  -1.7340218e+01  -1.4364225e+00   7.1643982e+00   1.9309147e+01   9.2778248e+02   1.0816547e+02   9.9790842e+00  -1.5070516e+01  -1.1092927e+02   1.5290080e+03
   1.5009832e+00   2.0151227e+03  -7.1159051e+02  -6.0463084e+00   1.7318163e+00  -7.1404275e+02   1.1070175e+03  -1.5354081e+01  -2.5177713e+00   6.2296257e+00   1.4871935e+01   8.5557359e+02   1.0743366e+02   4.9301230e-01  -5.1302342e+00  -1.1071770e+02   1.4758580e+03
   1.5184365e+00   1.9894954e+03  -6.9539668e+02  -1.2402356e+01   6.1401306e-01  -6.9971660e+02   1.0685174e+03  -1.9274211e+01  -3.4853260e+00   4.6558753e+00   1.6776326e+01   8.1744925e+02   1.0864180e+02  -6.9320589e-01   1.0701306e+00  -1.0966794e+02   1.4529498e+03
   1.5358898e+00   1.9539190e+03  -6.9243677e+02  -1.0998257e+01   1.7663076e+00  -6.9468497e+02   1.0398567e+03  -2.0661571e+01  -5.3010147e+00  -8.1810108e-01   1.9057294e+01   7.8380358e+02   1.0516870e+02   5.2803571e-01   7.5887528e-01  -1.0401341e+02   1.4140929e+03
   1.5533431e+00   1.9104032e+03  -6.7976220e+02  -4.0931649e-01  -4.2750116e-01  -6.8675769e+02   1.0033584e+03  -5.6771979e+00  -5.7429833e+00  -7.1899056e+00   3.7935493e+00   7.4511374e+02   1.0088121e+02  -4.8966534e+00   1.5800681e+00  -1.0151329e+02   1.3713878e+03
   1.5707964e+00   1.8674653e+03  -6.6501255e+02   6.8814783e+00  -4.3392549e+00  -6.7047441e+02   9.5510388e+02   3.9018397e+00  -4.3648084e+00  -8.3798575e-01  -6.9854528e+00   6.9926839e+02   9.4411917e+01  -8.4325862e+00   2.6424125e+00  -1.0199708e+02   1.3335683e+03
   1.5882497e+00   1.8281473e+03  -6.4917646e+02   4.6627872e+00  -1.4696669e+01  -6.4619298e+02   9.1487148e+02  -3.4027158e+00  -5.5996674e+00   7.9040626e+00   5.1077427e+00   6.6264794e+02   8.7634261e+01  -1.8044894e+01   5.0429000e+00  -9.2488326e+01   1.3004484e+03
   1.6057030e+00   1.7876624e+03  -6.3229030e+02   2.8838962e+00  -1.2447058e+01  -6.3031652e+02   8.7746133e+02  -5.8785590e+00  -5.0515246e+00   8.0304100e+00   7.0283806e+00   6.2599868e+02   9.1065696e+01  -1.4080334e+01   7.5025302e+00  -9.0414184e+01   1.2633905e+03
   1.6231562e+00   1.7473132e+03  -6.1492769e+02   1.2221657e+00  -1.0411253e+00  -6.1657627e+02   8.4204501e+02  -1.1378852e+00  -7.8526120e-01   2.3833493e-01   2.8347965e+00   5.8984197e+02   9.2215075e+01   2.1751176e+00  -4.3322437e+00  -8.6868048e+01   1.2267803e+03
   1.6406095e+00   1.7244515e+03  -6.0266175e+02  -7.4573995e+00  -9.6851379e+00  -6.0958152e+02   8.1870236e+02  -9.6792024e+00   5.7098388e+00  -2.4247333e+00   7.0400723e+00   5.6338688e+02   8.7284972e+01  -4.5208259e+00  -5.2871981e+00  -8.4077055e+01   1.2092085e+03
   1.6580628e+00   1.6997114e+03  -5.8838534e+02  -1.3004037e+01  -1.9930918e+00  -5.9093526e+02   7.8690643e+02  -1.3485760e+01   1.3995254e+00   4.0745744e+00   7.1797010e+00   5.3529282e+02   8.8894403e+01  -5.1088917e+00   1.7606557e+00  -8.6403119e+01   1.1907489e+03
   1.6755161e+00   1.6767307e+03  -5.8482903e+02  -6.1457558e+00   5.1316228e+00  -5.8472612e+02   7.5867876e+02  -9.9759825e+00  -7.5939799e+00   2.0836812e+00   8.9254386e+00   5.1045666e+02   8.1461732e+01   1.5375807e+00  -5.4297021e-01  -8.6072536e+01   1.1698244e+03
   1.6929694e+00   1.6454995e+03  -5.7825185e+02  -3.6673831e+00  -4.5539153e+00  -5.7662210e+02   7.3466833e+02   5.5226716e-01  -7.4964174e+00  -3.6947121e+00   1.3372545e+00   4.8320686e+02   7.9781497e+01  -2.5825282e+00  -3.0359039e+00  -7.7588397e+01   1.1424136e+03
   1.7104227e+00   1.6232087e+03  -5.6356271e+02  -7.1624432e+00  -1.5505228e+01  -5.6574778e+02   7.1197820e+02  -1.7563409e+00   2.3279630e+00  -1.9270365e-01  -5.9575995e-01   4.6569306e+02   7.2491686e+01  -1.0968176e+01  -6.7249592e-02  -6.8708826e+01   1.1237899e+03
   1.7278760e+00   1.5994549e+03  -5.4671146e+02  -1.2113071e+01  -8.8440212e+00  -5.4968890e+02   6.7839262e+02  -1.9655140e+01   2.0036840e-01   3.7898029e+00   1.5661251e+01   4.3405088e+02   6.6970750e+01  -9.3554621e+00   3.7105672e+00  -7.1587416e+01   1.1017163e+03
   1.7453293e+00   1.5692502e+03  -5.3431949e+02  -1.2832293e+01  -6.2863417e+00  -5.3670130e+02   6.4694060e+02  -2.1543786e+01  -4.1017767e+00   8.8732333e+00   1.8809040e+01   3.9862517e+02   7.5397579e+01  -1.0282467e+01  -4.0679748e-01  -7.5772022e+01   1.0735420e+03
   1.7627826e+00   1.5483536e+03  -5.2804186e+02  -9.7768056e+00   4.9044744e+00  -5.3408535e+02   6.2739270e+02  -1.5604908e+01  -5.9389851e+00   7.6472036e+00   1.2510798e+01   3.7649275e+02   7.0856814e+01   1.3210587e+00  -5.2069369e+00  -7.2722639e+01   1.0544564e+03
   1.7802359e+00   1.5186523e+03  -5.1782566e+02  -5.4688891e+00   8.8206618e-01  -5.2351604e+02   5.9734260e+02  -6.6888040e+00   3.3269569e-01  -3.4178026e+00   6.3864062e+00   3.4459898e+02   6.3654925e+01   1.2016665e-01   1.1664281e+00  -6.7744192e+01   1.0286875e+03
   1.7976892e+00   1.4758524e+03  -5.0141169e+02  -3.0211980e+00  -1.6229621e+01  -4.9824109e+02   5.6802139e+02  -7.1816835e-01  -1.2151662e+00  -3.8753049e+00  -1.5059631e+00   3.2074269e+02   5.9141290e+01  -1.8326365e+01   5.5470003e+00  -6.3102708e+01   9.9322331e+02
   1.8151425e+00   1.4365163e+03  -4.7901650e+02  -7.5109910e+00  -4.1565987e+00  -4.7432420e+02   5.3664678e+02  -3.8672050e-02  -9.8779787e+00  -2.4344670e+00  -4.0923111e+00   2.9442707e+02   5.7474041e+01  -1.3521610e+01   5.1799495e+00  -5.8435484e+01   9.5959973e+02
   1.8325958e+00   1.4240157e+03  -4.6730749e+02  -4.0376279e+00   6.0121668e+00  -4.6621521e+02   5.2209523e+02   2.3050371e+00  -6.5226268e+00   3.4728847e+00  -2.3976889e+00   2.8094705e+02   6.1829319e+01   1.3629014e+00  -1.7111765e+00  -5.7376158e+01   9.4850497e+02
   1.8500491e+00   1.3987224e+03  -4.5415479e+02   6.2176683e-01  -6.0141120e+00  -4.5379001e+02   4.9653432e+02   3.8372635e+00   9.7129098e+00   3.0516960e+00  -2.9728546e+00   2.5263816e+02   5.9724609e+01  -5.2877916e+00  -2.3105243e+00  -5.9294227e+01   9.2448926e+02
   1.8675024e+00   1.3657093e+03  -4.3441578e+02   3.7152686e+00  -1.5329594e+01  -4.3336060e+02   4.7624728e+02   5.0357761e+00   1.0527487e+01   2.1242990e+00  -4.5810174e+00   2.3196538e+02   5.5454949e+01  -1.4602417e+01   1.3955045e+00  -6.0410529e+01   8.9693597e+02
   1.8849556e+00   1.3461605e+03  -4.2224340e+02  -1.1720282e+00  -7.5457939e+00  -4.2057558e+02   4.5775643e+02  -3.7558258e+00  -1.2692587e-01   6.2694839e-01   5.1669681e+00   2.1482766e+02   5.6803574e+01  -6.3498337e+00  -2.1533728e+00  -5.6644331e+01   8.8014276e+02
   1.9024089e+00   1.3319880e+03  -4.2179668e+02  -7.7220445e+00  -2.0929496e+00  -4.2029945e+02   4.3788237e+02  -1.7240339e+01  -1.7464895e+00   7.4724297e+00   1.8443529e+01   1.9124898e+02   5.4969025e+01  -2.4345655e+00  -5.0626973e+00  -5.4040014e+01   8.6171780e+02
   1.9198622e+00   1.3238152e+03  -4.2257095e+02   1.5991765e+00   1.1940616e+00  -4.2428706e+02   4.3277588e+02  -5.9803863e+00  -5.2669860e-01   8.2672845e+00   1.1455347e+01   1.7730522e+02   4.9587529e+01   9.6818934e-01  -9.0058635e+00  -4.9044086e+01   8.4798313e+02
   1.9373155e+00   1.3135089e+03  -4.1186877e+02   5.8958534e+00  -1.1747530e+00  -4.1624721e+02   4.2310654e+02   1.0336934e+01   2.2748239e+00  -1.4230508e-01  -5.7121118e+00   1.6940672e+02   4.7212334e+01   4.0152747e-01  -1.3014016e+00  -4.6584223e+01   8.4198664e+02
   1.9547688e+00   1.2909800e+03  -4.0235826e+02  -3.3280932e+00  -9.7001782e+00  -4.0462353e+02   4.0542539e+02   4.9556450e+00   3.9558604e+00   1.6050043e+00  -5.6189684e+00   1.5038959e+02   4.2506681e+01  -5.2682103e+00   6.9361072e+00  -4.2852810e+01   8.2426255e+02
   1.9722221e+00   1.2689223e+03  -3.8739881e+02  -1.9460888e+00  -8.8413157e+00  -3.8982122e+02   3.7886490e+02  -4.4114067e+00   1.2330326e+00  -1.1459415e+00   2.1429260e+00   1.2510736e+02   4.1710204e+01  -6.7016900e+00   7.4654396e+00  -4.3898829e+01   8.0520926e+02
   1.9896754e+00   1.2606434e+03  -3.8062365e+02   6.1830320e-01  -6.8417150e+00  -3.8445722e+02   3.6917529e+02  -8.6794889e+00  -1.0285246e+00   7.6121944e-01   9.2486546e+00   1.1362993e+02   3.8448259e+01  -9.7035214e+00   8.9627742e-01  -3.8769124e+01   7.9629901e+02
   2.0071287e+00   1.2511249e+03  -3.7326193e+02  -1.0464746e+00   3.8574223e-02  -3.7110918e+02   3.6537369e+02  -1.4545723e+01  -1.3223018e+00   8.4192062e+00   1.3649323e+01   1.0866065e+02   3.2487657e+01  -2.4172095e+00  -1.9933430e+00  -3.8876622e+01   7.8850947e+02
   2.0245820e+00   1.2350509e+03  -3.6171675e+02  -5.4199273e+00   6.7706940e-01  -3.5782652e+02   3.6252679e+02  -1.1748406e+01   2.2903996e-01   6.7222418e+00   7.0548496e+00   1.0300178e+02   3.1524512e+01  -2.4606002e+00   2.5168593e+00  -3.2937797e+01   7.7022214e+02
   2.0420353e+00   1.2174179e+03  -3.4800820e+02  -5.0693928e-01   2.1603897e+00  -3.4678451e+02   3.4169557e+02  -2.6347011e+00  -3.8394906e+00   3.1543960e+00  -4.6648564e-01   7.9599971e+01   3.7395258e+01   3.2018297e+00   7.4722089e-01  -3.5887166e+01   7.5370682e+02
   2.0594886e+00   1.2044167e+03  -3.3055083e+02   6.3071785e+00   9.4123723e+00  -3.3259164e+02   3.1263644e+02   5.1864375e+00  -6.6531064e+00  -3.9364270e+00  -7.7304851e+00   5.2362025e+01   3.8587499e+01   1.1116974e+01   3.5844617e+00  -4.1571019e+01   7.4585358e+02
   2.0769419e+00   1.1817165e+03  -3.2044913e+02  -4.4289375e-01   6.2688095e+00  -3.2256174e+02   2.9438008e+02   3.4771005e+00  -2.2253373e+00  -2.3074613e+00  -3.5547785e+00   3.0783898e+01   3.3201434e+01   4.3157778e+00   5.8766886e-01  -3.7605884e+01   7.2178103e+02
   2.0943952e+00   1.1542454e+03  -3.0535000e+02  -1.5801050e+00  -3.2095889e+00  -3.0849942e+02   2.8698968e+02   3.7750229e+00   4.0617201e+00  -3.0114514e-01  -5.4172715e-01   2.8884360e+01   2.8867679e+01  -5.1794770e+00   5.7555228e-01  -3.2128236e+01   6.9958068e+02
   2.1118485e+00   1.1601099e+03  -3.0508325e+02  -2.4745531e+00  -1.5531721e+00  -3.0427846e+02   2.9869108e+02   6.8601273e+00   8.9250051e+00  -3.5875465e+00  -8.0153817e+00   3.5237276e+01   2.2557306e+01   6.0145846e-01   5.0798543e+00  -2.0710904e+01   7.0217585e+02
   2.1293017e+00   1.1467175e+03  -3.0425700e+02  -1.5268708e+00   4.9830447e+00  -3.0000448e+02   2.8693752e+02  -1.0450501e+01   5.0997791e+00  -9.4031720e-02   6.1191982e+00   1.3690133e+01   2.4698534e+01   6.6979989e+00   1.0979955e+00  -2.0156571e+01   6.8326206e+02
   2.1467550e+00   1.1254370e+03  -2.9026586e+02   1.3799963e+00   1.2043479e+00  -2.9245046e+02   2.7490352e+02  -7.5399479e+00   3.5730594e+00   2.9932533e+00   6.8466208e+00   2.3348464e+00   2.6545850e+01   3.9585317e+00  -4.9192178e+00  -2.1871529e+01   6.6480788e+02
   2.1642083e+00   1.1160761e+03  -2.7850939e+02   4.7405420e-01   1.0687646e+01  -2.8589327e+02   2.7826636e+02  -6.8077867e-01  -1.5727291e+00   2.2407031e+00  -2.6316072e+00   6.1815309e+00   1.8384323e+01   1.0445676e+01  -3.1487937e+00  -1.8474233e+01   6.5948175e+02
   2.1816616e+00   1.1116316e+03  -2.6792154e+02  -2.0979107e+00   5.5122472e+00  -2.7567981e+02   2.7402023e+02  -5.5452741e+00  -3.9213189e+00   2.1060404e+00   1.9756830e+00   2.4389165e+00   1.4970147e+01   1.6679986e-01   7.8886563e+00  -1.3925498e+01   6.5421840e+02
   2.1991149e+00   1.0987650e+03  -2.5652695e+02  -3.1386406e+00  -6.3227993e+00  -2.6122046e+02   2.5533191e+02  -5.9503269e+00  -3.7605762e+00   3.4378786e+00   6.1915796e+00  -2.4918882e+01   6.1847420e+00  -6.8453367e+00   6.7382815e+00  -8.9169000e+00   6.3129220e+02
   2.2165682e+00   1.0883852e+03  -2.5327045e+02  -9.3187618e-01  -1.2756414e+00  -2.5043217e+02   2.4726573e+02   3.6409936e-02  -2.3728554e+00   2.1351336e+00  -4.9166409e-01  -4.6624899e+01   1.0711042e+01  -2.9376606e+00  -4.7114381e-02  -1.4043344e+01   6.1181800e+02
   2.2340215e+00   1.0713228e+03  -2.4637593e+02  -2.2530447e+00   5.1788156e+00  -2.4029951e+02   2.4290155e+02   4.5317987e+00  -2.4614838e+00   1.6959386e-01  -4.8764836e+00  -4.8762919e+01   1.9598576e+01  -5.9785781e-01   5.5107080e-01  -1.7315522e+01   5.9717381e+02
   2.2514748e+00   1.0606728e+03  -2.3580774e+02  -3.3770743e+00   6.3978727e+00  -2.3393462e+02   2.4613508e+02   4.7753108e+00  -5.4407565e+00   2.9675169e+00  -4.9309324e+00  -4.8626388e+01   2.0754853e+01   2.3333563e+00  -4.0933670e+00  -2.0018363e+01   5.8445955e+02
   2.2689281e+00   1.0563405e+03  -2.2918519e+02  -4.7229175e+00   4.8394808e+00  -2.3069060e+02   2.4321995e+02   3.3387414e+00   1.6262591e+00   5.6746005e+00  -1.0531735e+00  -5.5969799e+01   1.3951331e+01   3.7273256e+00   2.0066052e+00  -1.2682052e+01   5.7967024e+02
   2.2863814e+00   1.0428809e+03  -2.2573266e+02  -4.0846590e+00  -2.5801817e+00  -2.2364159e+02   2.3520040e+02  -1.0234107e-01   5.5643199e-02   3.7619069e+00   2.4895514e-01  -7.0566200e+01   1.4094796e+01   4.4003384e-01   3.3187222e+00  -1.2129245e+01   5.6316760e+02
   2.3038347e+00   1.0290255e+03  -2.1600244e+02   1.4469338e+00   1.3290918e+00  -2.1239784e+02   2.3143933e+02  -4.5353040e+00  -4.2111269e+00   2.5748800e+00   6.4559816e+00  -7.5798707e+01   1.1682708e+01  -2.0959574e+00   1.9482071e+00  -1.7666398e+01   5.4670023e+02
   2.3212880e+00   1.0263322e+03  -2.0314764e+02   2.4337116e+00   4.4823513e+00  -2.0190497e+02   2.1950323e+02  -1.5240072e+00   2.3243033e+00  -2.8425559e+00   4.0295044e+00  -9.0450696e+01   1.1685968e+01   1.2859458e+00   8.6091655e+00  -1.7250710e+01   5.3986446e+02
   2.3387413e+00   1.0281123e+03  -1.9780527e+02   1.9834611e+00   7.6512444e+00  -1.9720453e+02   2.1067380e+02   7.7176010e+00   1.2061985e+00  -2.4648733e+00  -9.0207850e+00  -1.0498001e+02   1.3280148e+01   6.9289561e+00   4.9565636e+00  -1.3555535e+01   5.3917711e+02
   2.3561946e+00   1.0239249e+03  -1.9650756e+02   4.5378543e+00   2.8581160e-01  -1.9634526e+02   2.1987468e+02   9.6778562e+00  -1.4105328e+00  -8.8486230e+00  -8.4038221e+00  -1.0591633e+02   1.1197180e+01   4.0443375e+00   9.4842485e-01  -1.0726005e+01   5.2600990e+02
   2.3736478e+00   1.0117284e+03  -1.8915365e+02   3.6430757e+00  -3.4235615e+00  -1.9238450e+02   2.2740352e+02   4.7965858e+00  -2.1070181e-01  -5.0394368e+00  -2.6226142e+00  -1.0318402e+02   7.6271945e+00  -9.2243462e-01  -2.3948254e+00  -9.0337857e+00   5.1035444e+02
   2.3911011e+00   1.0028342e+03  -1.6965932e+02  -5.6082852e+00  -1.3122482e+00  -1.7472958e+02   2.1342609e+02  -1.4338291e+00  -1.7459960e+00   3.5306247e+00   2.4582814e+00  -1.2370586e+02   5.6402890e+00   2.4023180e+00  -2.7777628e+00  -6.7726222e+00   4.9634558e+02
   2.4085544e+00   9.9453717e+02  -1.6302677e+02  -6.5933894e+00  -2.8860670e+00  -1.6279505e+02   2.1430035e+02  -1.5137316e+01  -1.5155281e+00   1.0368042e+00   1.0517905e+01  -1.3333396e+02   2.4401896e+00  -2.5750895e-01   1.6430781e+00  -5.5510143e-01   4.8080238e+02
   2.4260077e+00   9.9075628e+02  -1.5727166e+02   6.4301294e+00  -4.7143739e+00  -1.5926311e+02   2.1077942e+02  -4.8707385e+00   2.5266559e+00  -3.3111814e+00   6.3382461e+00  -1.3612499e+02   7.2430069e+00  -4.9063374e+00   3.7658064e+00  -7.3352898e+00   4.7742452e+02
   2.4434610e+00   9.8697798e+02  -1.5019669e+02   2.5235857e+00   5.5952865e+00  -1.5865195e+02   2.0600055e+02   2.3537419e+00  -5.6539188e-01   1.7084046e+00   3.7491769e+00  -1.3879541e+02   3.1571307e+00   5.1242936e+00   2.3633263e+00  -4.6023092e+00   4.7471523e+02
   2.4609143e+00   9.8519414e+02  -1.4368236e+02  -6.0401733e+00   3.5672781e+00  -1.5148188e+02   2.1470111e+02  -6.5781802e+00   3.0917830e+00   8.8003043e+00   1.2139641e+01  -1.3661035e+02  -7.2539836e+00   4.5918685e+00   1.7765801e+00   7.7051853e+00   4.6750959e+02
   2.4783676e+00   9.8343089e+02  -1.3690191e+02  -4.8423262e+00  -1.6814706e+00  -1.4078474e+02   2.0957243e+02  -3.5931943e+00   5.7353065e+00   7.6060142e+00   6.3236005e+00  -1.5348344e+02   2.2855615e+00   8.5298242e-01   5.1625105e+00   6.2760889e-01   4.5757631e+02
   2.4958209e+00   9.6962974e+02  -1.2763163e+02  -8.3011586e+00  -7.9648406e+00  -1.2995049e+02   1.9669108e+02   3.5342287e+00  -1.6883762e+00   6.7820381e+00  -6.7606473e+00  -1.6889565e+02   3.9800157e+00  -3.2601369e+00  -3.2625409e+00  -3.0241031e+00   4.4346131e+02
   2.5132742e+00   9.5642402e+02  -1.2389844e+02  -5.1695770e+00  -7.6714916e+00  -1.2802453e+02   2.0135477e+02   1.0733885e+00  -2.8556412e+00   2.4796395e+00  -4.9110592e-02  -1.6511872e+02  -2.2265152e+00  -8.0522346e+00   6.3627418e-02  -3.2687476e-01   4.2770282e+02
   2.5307275e+00   9.4848297e+02  -1.0776928e+02   3.0575182e+00  -1.0089795e+00  -1.1155307e+02   2.0772015e+02   8.9056713e-01  -2.9723627e+00  -3.0594380e+00   2.6068870e+00  -1.5585577e+02  -1.2053639e+00  -2.5616998e+00   2.3153545e+00  -2.7408052e+00   4.2530103e+02
   2.5481808e+00   9.5290321e+02  -1.0472168e+02   2.4689435e-01   3.4009199e-01  -1.0530472e+02   2.0655980e+02   1.5881259e+00  -1.0327601e+01  -4.5749624e+00  -4.9812683e+00  -1.6540074e+02  -4.2259323e+00   3.0701668e+00  -2.5110553e+00  -6.9669710e-01   4.2109769e+02
   2.5656341e+00   9.5052943e+02  -1.0589552e+02   1.2207603e+00   1.9181400e+00  -1.0704308e+02   2.1037360e+02  -1.8765637e-01  -7.7480195e+00  -5.6790941e+00  -1.2438509e+00  -1.7740954e+02  -4.0910839e+00  -7.0221562e-01   1.5554180e+00  -3.6439273e+00   4.0564270e+02
   2.5830874e+00   9.4528040e+02  -9.6473006e+01   3.9484682e+00   1.1060472e+00  -9.9268384e+01   2.1727522e+02   3.7091237e+00   3.0454948e+00  -7.2721644e+00  -1.3282824e+00  -1.7886147e+02  -5.6243862e+00  -4.6100876e+00   7.9284828e+00  -2.5297009e+00   3.9307535e+02
   2.6005407e+00   9.3928504e+02  -8.4294965e+01   6.5328925e+00  -6.0817649e+00  -8.8567636e+01   2.1732010e+02   4.5453821e-01   3.1778205e+00  -6.8820897e+00  -1.6928128e+00  -1.7980952e+02  -1.1640680e+01  -6.6517177e+00   1.1980277e+00   8.1371227e+00   3.8325237e+02
   2.6179940e+00   9.3494664e+02  -8.0342481e+01   9.7011280e+00  -1.0630016e+01  -8.7732841e+01   2.1792988e+02   2.2871065e+00   5.9657343e+00  -8.7498708e+00   1.3233663e+00  -1.7700949e+02  -8.7520469e+00  -4.9914274e+00  -8.4206303e-01   9.2656430e+00   3.8115464e+02
   2.6354472e+00   9.3574472e+02  -8.4254348e+01   6.5023893e+00   1.0832188e+00  -8.5362773e+01   2.1873842e+02   9.4171248e+00   7.9337057e+00  -1.1438409e+01  -7.0419369e+00  -1.8135464e+02  -9.8473166e+00   4.2430730e+00   1.6429458e+00   5.7004071e+00   3.7609920e+02
   2.6529005e+00   9.4250707e+02  -8.2040424e+01   1.3107412e+00   1.6613289e+00  -8.4594501e+01   2.2382503e+02   5.4804359e+00   7.1857321e+00  -5.7846625e+00  -6.7911582e+00  -1.9591632e+02  -1.2707598e+01   2.7001882e+00   1.6292498e+00   1.1764673e+01   3.6599280e+02
   2.6703538e+00   9.3422014e+02  -7.1897953e+01   6.0524612e+00  -7.0399533e+00  -7.4552302e+01   2.2604605e+02   1.0720930e+00   2.0469586e+00  -8.0181823e+00  -2.5176386e+00  -1.9755460e+02  -1.7805746e+00  -7.8795792e+00   5.0299853e+00   3.8930376e+00   3.5783326e+02
   2.6878071e+00   9.3521481e+02  -6.5899100e+01   6.4086042e+00   1.6324999e+00  -6.7070076e+01   2.2975695e+02  -1.9035214e+00   6.2555338e+00  -1.6273399e+00  -2.0838609e+00  -1.9730720e+02  -7.0083543e+00  -1.4340309e+00   8.5048141e+00   2.4025265e+00   3.5412866e+02
   2.7052604e+00   9.3921947e+02  -6.0917523e+01  -7.2647834e+00   2.8511136e+00  -6.1055152e+01   2.3182777e+02  -5.4731343e+00   8.0071466e+00   4.3572240e+00   3.4174776e+00  -1.9908923e+02  -1.0738649e+01   2.6734735e+00   7.8180678e+00   1.1349473e+01   3.5243533e+02
   2.7227137e+00   9.2267819e+02  -5.4793650e+01  -5.0121475e+00   1.4995058e+00  -5.4784337e+01   2.3367617e+02  -6.3201215e+00   5.8804172e+00   9.3629748e+00   9.2181515e+00  -2.0186840e+02  -4.6869334e+00   5.9347218e+00   1.0334325e+01   8.3057760e+00   3.3256084e+02
   2.7401670e+00   9.1705430e+02  -4.5741505e+01  -5.8922113e+00   1.0197154e+00  -4.7181990e+01   2.3546583e+02   1.0122612e+00   1.1345681e+00   8.2035726e+00  -6.7457879e-01  -2.1052255e+02  -6.6291902e+00  -2.8161206e+00   9.6895501e+00   9.1170985e+00   3.1879107e+02
   2.7576203e+00   9.1890581e+02  -4.6048989e+01   4.4501819e-02  -4.8428805e+00  -4.4107753e+01   2.2513889e+02  -4.6277850e+00   2.7876878e+00   1.8726775e+00   3.4636677e-01  -2.2114819e+02  -7.5406871e+00  -1.0480658e+01   9.8573492e+00   5.5865089e+00   3.2345731e+02
   2.7750736e+00   9.1236358e+02  -3.5853447e+01  -2.0263952e+00  -5.5521400e+00  -3.4564739e+01   2.1870128e+02  -6.7040941e+00  -6.5087471e+00   5.7496066e+00   5.7686552e+00  -2.2814445e+02  -1.6535247e+00  -6.8947469e+00  -1.1137393e+00   1.7037356e+00   3.1422160e+02
   2.7925269e+00   9.1173991e+02  -2.4636693e+01   4.7652694e-01  -3.0099118e+00  -2.8603966e+01   2.2316693e+02  -1.1596780e+00  -7.0657947e+00  -3.8485750e+00  -4.1173895e+00  -2.3517654e+02   4.8779170e+00  -2.4565287e+00  -8.0836410e+00  -2.7138483e+00   3.0054260e+02
   2.8099802e+00   9.0862085e+02  -3.1861814e+01   4.1500967e+00  -1.0667354e+00  -2.6890747e+01   2.3248962e+02   2.8763877e+00   2.6466814e+00  -9.5302773e-01  -9.6785242e+00  -2.2912566e+02   4.1943937e+00   4.4531010e+00  -3.5913007e+00  -9.9045223e-01   2.9209476e+02
   2.8274335e+00   9.0492750e+02  -3.1395667e+01   1.1347953e+00   4.9986586e+00  -2.0827748e+01   2.4466290e+02  -2.9312857e+00  -4.3584792e-01  -4.4737619e-01   2.6973482e-01  -2.1583039e+02   1.1028343e+00   6.9569267e+00  -1.8047593e+00   4.0820245e-01   2.9111742e+02
   2.8448868e+00   9.0861397e+02  -2.3210590e+01   8.0122075e+00   5.9475244e+00  -2.0880337e+01   2.5098173e+02  -1.2454170e+00  -1.7419264e+00  -7.3116882e+00  -3.1218785e+00  -2.1060862e+02  -1.7086873e-02   8.7050828e+00  -5.5227960e+00  -4.4264999e+00   2.9556664e+02
   2.8623401e+00   9.1638244e+02  -1.0795608e+01   3.6365628e+00   4.5002039e+00  -7.7803188e+00   2.5211386e+02  -2.1557112e+00  -8.6320117e+00  -2.9493573e-02   2.1469235e+00  -2.2693615e+02  -5.5945681e+00  -2.1513468e+00  -2.0985133e+00   5.2182053e+00   2.8815453e+02
   2.8797933e+00   9.2230495e+02  -3.1174984e+00  -9.6109762e+00   1.6396635e+00  -6.4243810e+00   2.6130212e+02   2.8201218e+00  -1.2362239e+01   2.6809473e+00   9.6554973e-01  -2.4163976e+02  -9.2588457e+00   8.2836869e-01   1.1422545e+00   7.9855441e+00   2.6971909e+02
   2.8972466e+00   9.0883378e+02   8.0918260e+00  -1.0566290e-01   3.3698555e+00  -2.9057879e-01   2.7465398e+02   1.2424518e+01  -2.5232777e+00  -6.7478147e+00  -7.0220729e+00  -2.3072772e+02  -6.2130082e+00   4.7980138e+00   3.4222862e+00   5.9751505e+00   2.5633886e+02
   2.9146999e+00   9.0936450e+02   1.0476623e+01   5.2467532e+00   1.3380006e+01   5.3703158e+00   2.7578243e+02   1.4646719e+01  -4.2743586e+00  -4.0855899e+00  -7.2514365e+00  -2.3185230e+02   1.4786763e+00   1.7888324e+01   1.9492082e+00   3.4609305e+00   2.5145110e+02
   2.9321532e+00   8.9865620e+02   2.1112357e+01  -1.0237955e+01   6.0383358e+00   2.2942146e+01   2.6112578e+02   1.6175712e+01   5.2599963e+00   6.0601381e+00  -1.6986567e+01  -2.4760957e+02   1.4703509e+00   1.3431248e+01   6.1598038e+00  -2.9448469e+00   2.4004103e+02
   2.9496065e+00   9.0827424e+02   1.6654662e+01  -1.3119835e+01  -6.9860873e-01   1.8189579e+01   2.6863477e+02   4.3232811e+00  -6.1207024e+00   1.4748255e+01  -2.1456098e-01  -2.3394503e+02  -8.2303309e+00   2.1612499e+00  -9.0512536e+00   9.9979527e+00   2.5740200e+02
   2.9670598e+00   9.1657180e+02   1.1093840e+01   1.7027268e+00   9.8918591e+00   4.6212588e+00   2.6312595e+02   5.9666323e+00   5.2740960e-01   3.0857884e+00  -7.2005371e+00  -2.3769220e+02  -3.9349134e+00   8.8740140e+00   1.9250162e+00   2.9574164e+00   2.6987073e+02
   2.9845131e+00   9.2637324e+02   2.7655028e+01   1.9604771e+00   1.5602454e+00   1.8380454e+01   2.7850716e+02   1.3584644e+01  -6.4570857e+00  -1.0265246e-01  -1.4791303e+01  -2.3837623e+02  -4.4670857e+00  -8.1635122e+00   2.4288380e+00   2.9175112e+00   2.5929329e+02
   3.0019664e+00   9.1833403e+02   4.1692987e+01   1.1228663e+00  -8.1022529e+00   4.7595906e+01   2.9692208e+02  -6.3564718e+00  -1.8987629e+01  -2.6228279e+00   2.3608313e+00  -2.3268083e+02  -9.0995954e+00  -1.2626348e+01  -1.7740122e+01   1.6716187e+01   2.3992153e+02
   3.0194197e+00   9.2054680e+02   4.4182848e+01   7.4260687e+00   6.4286836e+00   5.8066484e+01   3.0271712e+02   3.1123885e-01  -1.3213504e+00  -6.2580164e+00   1.3092775e+00  -2.3388282e+02  -2.8658598e+01   8.1931683e+00   2.8341126e-01   3.3732652e+01   2.4124365e+02
   3.0368730e+00   9.3080173e+02   2.4203758e+01  -2.6592398e+01  -2.0351805e+00   2.4216858e+01   2.9178372e+02   1.2843118e+01   8.6022659e-01   1.8972451e+01  -1.0615126e+01  -2.6358985e+02  -1.3058675e+01   9.5430355e+00   8.4774333e+00   1.3070897e+01   2.3507799e+02
   3.0543263e+00   9.4025023e+02   2.7731018e+01  -1.3890626e+01  -2.4725547e+00   1.2382976e+01   2.9147776e+02   4.0710378e+00  -6.2946344e+00   1.7050807e+01  -1.3194084e+01  -2.8095439e+02  -1.7696590e+01   3.4224186e+00  -1.1841373e+01   8.8418799e+00   2.2131574e+02
   3.0717796e+00   9.5694876e+02   6.4657680e+01   1.3848177e+01  -1.5629837e+01   5.9935735e+01   3.2395135e+02  -3.3359139e+00  -1.5817602e+01  -5.4799053e+00  -5.1553202e-01  -2.5666584e+02  -2.5706001e+01  -1.6214387e+01  -1.9300152e+01   1.7553032e+01   2.3053358e+02
   3.0892329e+00   1.0413745e+03   1.0759915e+02   1.8170499e+01  -2.5794932e+01   1.1680108e+02   3.8201529e+02   7.6884505e+00  -3.4625424e+01  -1.6280353e+01   5.4425837e+00  -2.8560634e+02  -1.6051010e+01  -3.5418766e+01  -1.3457462e+01   1.2887959e+01   2.2961621e+02
   3.1066862e+00   1.1283389e+03   1.0464786e+02   4.3628747e+01  -5.0190680e+01   1.0280352e+02   3.7940945e+02  -3.6595153e+00  -1.6180672e+01  -5.7834492e+01   1.8339064e+01  -3.0562955e+02   4.5514358e+00  -5.3083716e+01   5.4337981e+00   8.9033069e+00   3.0144465e+02
   3.1241394e+00   1.3534296e+03   5.1999306e+01   4.0075771e+01  -9.2090410e+00   4.2180605e+01   4.1928989e+02  -2.1622865e-01   7.5383081e+00  -4.7159344e+01   6.2372153e+00  -4.0832803e+02   9.1843557e+00  -4.3854863e+00   2.1452487e+01   7.0238401e+00   4.5713426e+02
   3.1415927e+00   1.5293944e+03   1.1302334e-03  -2.6847630e-03   6.1017968e+01   7.6222579e-04   4.8633938e+02   1.9328723e-02  -2.5109306e-06   2.2778102e-03   2.6414491e-02  -4.8634615e+02   1.4795574e-03   6.1164102e+01  -1.4404585e-04  -9.4451466e-04   5.5670832e+02
