# Supplementary material for: Radiative transfer with reciprocal transactions: Numerical method and its implementation
Source: PLoS One. 2019 Jan 8;14(1):e0210155. doi: 10.1371/journal.pone.0210155 (PMC6324827; doi:10.1371/journal.pone.0210155)
Supplement: S1 Source Code — A link to the latest version: https://bitbucket.org/planetarysystemresearch/r2t2_pub. (ZIP) [file pone.0210155.s001.zip › r2t2_pub/makefiles/Makefile_stmm]

MODDIR=../../mod/
OBJDIR=../../obj/

#SCRIPT_FIND_ME_00520
OBJECTS =  common.o constants.o error_handler.o sfunctions.o translations.o translations_extension.o io.o mie.o mie_extension.o  T_matrix.o

OBJLIST1_O 	= $(addprefix $(OBJDIR),$(OBJECTS))


.phony: debug

all: check-env

#SCRIPT_INTEL_TAITO1
##GCC
#FCFLAGS = -O3 -cpp -check noarg_temp_created  #-ffpe-trap=invalid -g # -fcheck=bounds -ffpe-trap=invalid,zero,underflow,overflow -fbacktrace -fopenmp -cpp -g 

##I_REQUIRE_THESE_FLAGS_911
#LIBS = -ldl -fPIC -L${H5ROOT}/lib/ -lhdf5_fortran -lhdf5 -Wl,--start-group $(MKLROOT)/lib/intel64/libmkl_gf_lp64.a $(MKLROOT)/lib/intel64/libmkl_core.a $(MKLROOT)/lib/intel64/libmkl_sequential.a -Wl,--end-group -lpthread -lm


##FCFLAGS = -O3 -xHost -opt-prefetch -unroll-aggressive -no-prec-div -fp-model fast=2
##FCFLAGS = -O3 -xHost -opt-prefetch -unroll-aggressive -no-prec-div -fp-model fast=2 -xAVX -axCORE-AVX2

#MODS=-I$(MODDIR) -module $(MODDIR)
## flags forall (e.g. look for system .mod files, required in gfortran)
##FCFLAGS += -I/usr/include

##INCLUDES = -m64 -I$(MKLROOT)/include 
##INCLUDES = -I/usr/local/include/
##INCLUDES = -I/usr/local/include/ -I/usr/include/hdf5/serial/


##Required libraries: Lapack

#debug: FCFLAGS += -CB -g -check all -fpe0  -debug -traceback #debug:	${OBJLIST1_O}
#debug: ${OBJLIST1_O} 
#SCRIPT_INTEL_TAITO2


#SCRIPT_CSC_GCC1
##GCC
#FCFLAGS = -O3 -funroll-loops -ffast-math -cpp -march=sandybridge -mtune=haswell #-ffpe-trap=invalid -g # -fcheck=bounds -ffpe-trap=invalid,zero,underflow,overflow -fbacktrace -fopenmp -cpp -g 

##I_REQUIRE_THESE_FLAGS_911
#LIBS = -I${H5ROOT}/include/ -m64 -I$(MKLROOT)/include -ldl -fPIC -L${H5ROOT}/lib/ -lhdf5_fortran -lhdf5 -Wl,--start-group $(MKLROOT)/lib/intel64/libmkl_gf_lp64.a $(MKLROOT)/lib/intel64/libmkl_core.a $(MKLROOT)/lib/intel64/libmkl_sequential.a -Wl,--end-group -lpthread -lm

##FCFLAGS = -O3 -xHost -opt-prefetch -unroll-aggressive -no-prec-div -fp-model fast=2
##FCFLAGS = -O3 -xHost -opt-prefetch -unroll-aggressive -no-prec-div -fp-model fast=2 -xAVX -axCORE-AVX2


## flags forall (e.g. look for system .mod files, required in gfortran)
##FCFLAGS += -I/usr/include
#INCLUDES = -I${H5ROOT}/include/
##INCLUDES = -m64 -I$(MKLROOT)/include 
##INCLUDES = -I/usr/local/include/
##INCLUDES = -I/usr/local/include/ -I/usr/include/hdf5/serial/

#MODS=-J$(MODDIR)


##Required libraries: Lapack
#LIBS += -lm -L/usr/local/lib -L/usr/lib -llapack -lblas

#debug: FCFLAGS += -fcheck=bounds -ffpe-trap=invalid,zero,underflow,overflow -fbacktrace -fopenmp -cpp -g 
#debug: ${OBJLIST1_O} 
#SCRIPT_CSC_GCC2


#SCRIPT_GCC1
##GCC
FCFLAGS = -O3 -funroll-loops -ffast-math -cpp -mtune=native  #-ffpe-trap=invalid -g # -fcheck=bounds -ffpe-trap=invalid,zero,underflow,overflow -fbacktrace -fopenmp -cpp -g 

#I_REQUIRE_THESE_FLAGS_911
LIBS = -lhdf5_fortran -lhdf5  -L/usr/local/hdf5/lib  -lm -L/usr/local/lib -L/usr/lib -llapack -lblas

#FCFLAGS = -O3 -xHost -opt-prefetch -unroll-aggressive -no-prec-div -fp-model fast=2
#FCFLAGS = -O3 -xHost -opt-prefetch -unroll-aggressive -no-prec-div -fp-model fast=2 -xAVX -axCORE-AVX2


# flags forall (e.g. look for system .mod files, required in gfortran)
#FCFLAGS += -I/usr/include
INCLUDES = -I/usr/include/hdf5/serial
#INCLUDES = -m64 -I$(MKLROOT)/include 
#INCLUDES = -I/usr/local/include/
#INCLUDES = -I/usr/local/include/ -I/usr/include/hdf5/serial/

MODS=-J$(MODDIR)


#Required libraries: Lapack
LIBS += -lm -L/usr/local/lib -L/usr/lib -llapack -lblas

debug: FCFLAGS += -fcheck=bounds -ffpe-trap=invalid,zero,underflow,overflow -fbacktrace -fopenmp -cpp -g 
debug: ${OBJLIST1_O} 
#SCRIPT_GCC2


check-env:
ifeq ($(RT_DEBUG_ENV),TRUE)
check-env: debug
else
check-env: ${OBJLIST1_O}
endif


${NAME}: ${OBJECTS}
	 ${FC} ${FCFLAGS} ${OBJECTS} ${LIBS} -o ${NAME}


$(OBJDIR)%.o : %.f90
	 ${FC} ${FCFLAGS} ${INCLUDES} $(MODS) -c $*.f90 -o $(OBJDIR)$*.o 

clean:
	 rm -f ${NAME}
	 rm -f *.o
	 rm -f *.mod
	 rm -f *~

veryclean:
	 rm -f ${NAME}
	 rm -f ${OBJECTS}	
	 rm -f *.mod
	 rm -f *~
	 rm -f *.h5
	 rm -f *~
	 rm -f *~
