# Supplementary material for: Radiative transfer with reciprocal transactions: Numerical method and its implementation
Source: PLoS One. 2019 Jan 8;14(1):e0210155. doi: 10.1371/journal.pone.0210155 (PMC6324827; doi:10.1371/journal.pone.0210155)
Supplement: S1 Source Code — A link to the latest version: https://bitbucket.org/planetarysystemresearch/r2t2_pub. (ZIP) [file pone.0210155.s001.zip › r2t2_pub/makefiles/Makefile_root]

###############################################
#Makefile for R2T2
#
#Copyright (C) 2016 Timo Väisänen and University of Helsinki
#All rights reserved.
#The new BSD License is applied to this software, see LICENSE.txt
#Versio 1.0###################################
#Created: 9th. March. 2016

###############################################
#FLAGS#########################################
#COMPILER!######################
#SCRIPT_COMPILER_LIST
#DO NOT MEDDLE WITH ORDER
FC 		    := mpifort
#FC         := mpiifort
#FC         := gfortran
#FC         := ifort
CC          := gcc
#CC         := mpicc
#CC         := icc

#FLAGS_FOR_GCC
FCFLAGS 	?= -O3 -funroll-loops -ffast-math -cpp -mtune=native
INCLUDES2	= $(INCLUDES) -I$(MODDIR)
MODDIR2     =-J$(MODDIR)

#FLAGS_FOR_CSC_GCC
#FCFLAGS 	?= -O3 -funroll-loops -ffast-math -cpp -march=sandybridge -mtune=haswell
#INCLUDES2	= $(INCLUDES) -I$(MODDIR)
#MODDIR2     =-J$(MODDIR)
#INC         =  -lhdf5_fortran -lhdf5  


#FLAGS_FOR_INTEL
#FCFLAGS    ?= -O3 -funroll-loops -openmp -cpp -check noarg_temp_created -heap-arrays -assume realloc-lhs 
#INCLUDES2	= $(INCLUDES) -I$(MODDIR)
#MODDIR2     =-module $(MODDIR) -I$(MODDIR)
#INC           = 

INCLUDES 	?= -I/usr/include
LIBS 		?= -lhdf5_fortran -lhdf5  -L/usr/lib/x86_64-linux-gnu/hdf5/serial/  -L/usr/lib -llapack -lblas
OBJDIR		?= obj
MODDIR		?= mod
SRCDIR		?= src
DEBUGGER	?= gdb
DEBUG		?=
ANALYSIS	?= analysis.txt
TMPFILE		?= gmon.out
RMADD		?= -rf
PROFILER	?= gprof
PROFILERADD ?= -pg
VERSION     ?= ALPHA
SFMTPATH    ?= src/dsfmt
NAME		:= cbz
SPHDIR      =sphere
PLNDIR      =plane


#For portability
SHELL = /bin/sh

.SUFFIXES:
.SUFFIXES: .o .mod .f90 .f .f95 .f03 .f08

.SECONDEXPANSION:

ifdef DEBUG
FCFLAGS=$(DEBUG)
FCFLAGS+=-fcheck=bounds -ffpe-trap=invalid,overflow,zero -fbacktrace -fopenmp -cpp -g 
endif

ifdef PROFILE
FCFLAGS=$(PROFILE)
FCFLAGS+=-pg -funroll-loops -ffast-math -fopenmp -cpp -std=f2008
endif

###############################################
#SOURCES COMMON#######################################
#Common source list1
SRCLISTC1 = constants.f90 definitions.f90  error_handler.f90 absorption_module.f90 hashtable.f90 inputparser.f90 math_routines.f90 input_reader.f90 misc.f90 grid_holder.f90 
#Common source list2
SRCLISTC2 = algorithm.f90 preparedata.f90 output_writer.f90  main.f90


###############################################
#SCATTERER DEPENDENT#######################################
SRCLISTR2T21 = scatterer_r2t2.f90
OBJR2T2 = #REPLACE_ME_00520
R2T2PATH =  stmm

SRCLISTRTCB = scatterer_rtcb.f90
OBJRTCB = #REPLACE_ME_00530
RTCBPATH = rtcb


###############################################
#GEOM DEPENDENT#######################################
#Sphere geometry
SRCLISTSPH = geom_sphere.f90

#Plane/slab geometry
SRCLISTPLN = geom_plane.f90


#######################################
#GEOM DEPENDENT#######################################
#Source file for Mersenne Twister
DSFMTLIST = dSFMT_interface.o dSFMT_utils.o dSFMT-jump.o dSFMT.o


#RNGs
STDRNG=stdrng.f90
SFMT=sfmtrng.f90


#MPI tools
WITHMPI=$(OBJDIR)/mpi_tools.o
WITHOUTMPI=$(OBJDIR)/mpi_tools2.o

SRCDIRSPH=$(SRCDIR)/$(SPHDIR)
SRCDIRPLN=$(SRCDIR)/$(PLNDIR)

COEFF=normcoeff.o
COEFFHM=normcoeffhm.o
COEFFS=normcoeff_s.o

#Normalization coefficients
NORMCOEFF		= $(OBJDIR)/$(COEFF)
NORMCOEFFHM		= $(OBJDIR)/$(COEFFHM)
NORMCOEFFS		= $(OBJDIR)/$(COEFFS)


FILE=buildInfo.txt
LASTBUILD=`cat $(FILE)`
AAA=$(shell cat buildInfo.txt)

###############################################
##OBJ FILES###################################

#Create list of objects
OBJLISTC1 	= $(SRCLISTC1:.f90=.o)
OBJLISTC2 	= $(SRCLISTC2:.f90=.o)
OBJLISTSPH 	= $(SRCLISTSPH:.f90=.o)
OBJLISTPLN 	= $(SRCLISTPLN:.f90=.o)
OBJLISTR2T21 = $(SRCLISTR2T21:.f90=.o)
OBJLISTRTCB = $(SRCLISTRTCB:.f90=.o)


OBJLIST1_O 	= $(addprefix $(OBJDIR)/,$(OBJLISTC1))
OBJLIST2_O 	= $(addprefix $(OBJDIR)/,$(OBJLISTC2))
OBJLISTSFMT = $(addprefix $(OBJDIR)/,$(DSFMTLIST))
OBJLISTSPH_O = $(addprefix $(OBJDIR)/,$(OBJLISTSPH))
OBJLISTPLN_O = $(addprefix $(OBJDIR)/,$(OBJLISTPLN))
OBJLISTR2T21_O = $(addprefix $(OBJDIR)/,$(OBJLISTR2T21))
OBJLISTR2T2_O = $(addprefix $(OBJDIR)/,$(OBJR2T2))
OBJLISTRTCB_O = $(addprefix $(OBJDIR)/,$(OBJLISTRTCB))
OBJLISTRTCB2_O = $(addprefix $(OBJDIR)/,$(OBJRTCB))


#Default PRNG is Mersenne Twister
RNG=$(OBJDIR)/sfmtrng.o
RNGADD:=$(OBJLISTSFMT)
#RNG=$(OBJDIR)/stdrng.o
#RNGADD=

###############################################
#RULES#########################################
.phony: all debug profile createDirs hm rnghelp clean

all: createDirs
all: sphereR2T2

#create object and mod folders###############################
createDirs:
	@mkdir -p $(OBJDIR)
	@mkdir -p $(MODDIR)

#R2T2###########################################
R2T2: $(RNG)  $(OBJLIST1_O) $(WITHMPI)  $(OBJLISTR2T21_O) $(OBJLISTSPH_O) $(OBJLISTR2T2_O) $(OBJLIST2_O)
	make -C $(SRCDIR)/$(R2T2PATH) FC=$(FC) RT_DEBUG_ENV=$(RT_DEBUG_ENV)
	$(FC) $(RNGADD) $^ $(FCFLAGS)  $(MDEFS) -o $(NAME) $(LIBS)
	@echo "Name " $(NAME) " sphere geometry"


#compile sources###############################
$(OBJLIST1_O): %.o : $$(join $(SRCDIR)/,$$(subst obj/,,%).f90)
	make -C $(SRCDIR)/$(R2T2PATH) FC=$(FC) RT_DEBUG_ENV=$(RT_DEBUG_ENV)
	$(FC)  $(MODDIR2) $(FCFLAGS) $(MDEFS) -o $@ $< -c 

$(OBJLIST2_O): %.o : $$(join $(SRCDIR)/,$$(subst obj/,,%).f90)
	$(FC) $(MODDIR2) $(FCFLAGS) $(MDEFS) -o $@ $< -c 

$(OBJLISTSPH_O): %.o : $$(join $(SRCDIR)/,$$(subst obj/,,%).f90)
	$(FC)  $(MODDIR2) $(FCFLAGS) $(MDEFS) -o $@ $< -c 

$(OBJLISTPLN_O): %.o : $$(join $(SRCDIR)/,$$(subst obj/,,%).f90)
	$(FC)  $(MODDIR2) $(FCFLAGS) $(MDEFS) -o $@ $< -c 


##MPI tools
$(OBJDIR)/mpi_tools2.o: $(SRCDIR)/mpi_tools2.f90
	$(FC) $(MODDIR2) $(FCFLAGS) $(MDEFS) -o $@ $< -c 

$(OBJDIR)/mpi_tools.o: $(SRCDIR)/mpi_tools.f90
	$(FC)  $(MODDIR2) $(FCFLAGS) $(MDEFS) -o $@ $< -c 

##Some special rules###########################
#dSFMT ########################################
$(OBJDIR)/sfmtrng.o: $(SRCDIR)/sfmtrng.f90
	make -C $(SFMTPATH) FC=$(FC) CC=$(CC)
	$(FC) $(MODDIR2) $(FCFLAGS) $(MDEFS) -o $@ $< -c 	

$(OBJDIR)/scatterer_r2t2.o: $(SRCDIR)/scatterer_r2t2.f90
	$(FC) $(MODDIR2) $(FCFLAGS) $(MDEFS) -o $@ $< -c 

$(OBJDIR)/scatterer_rtcb.o: $(SRCDIR)/scatterer_rtcb.f90
	make -C $(SRCDIR)/$(RTCBPATH) FC=$(FC) RT_DEBUG_ENV=$(RT_DEBUG_ENV)
	$(FC) $(MODDIR2) $(FCFLAGS) $(MDEFS) -o $@ $< -c

$(OBJDIR)/stdrng.o: $(SRCDIR)/stdrng.f90
	$(FC) $(MODDIR2) $(FCFLAGS) $(MDEFS) -o $@ $< -c

$(OBJDIR)/$(COEFF): $(SRCDIRPLN)/normcoeff.f90
	$(FC)  $(MODDIR2) $(FCFLAGS) $(MDEFS) -o $@ $< -c

$(OBJDIR)/$(COEFFHM): $(SRCDIRPLN)/normcoeffhm.f90
	$(FC)  $(MODDIR2) $(FCFLAGS) $(MDEFS) -o $@  $< -c

$(OBJDIR)/$(COEFFS): $(SRCDIRSPH)/normcoeff_s.f90
	$(FC) $< -c $(MODDIR2) $(FCFLAGS) $(MDEFS) -o $@


#DEBUGGING_FLAGS_GCC
debug: FCFLAGS+= -fcheck=bounds -ffpe-trap=invalid,overflow,zero -fbacktrace -fopenmp -cpp -g 
debug: FCFLAGS+= -D DEBUG 
debug: RT_DEBUG_ENV = TRUE
debug: all

#DEBUGGING_FLAGS_IFORT
#debug: FCFLAGS+= -CB -g -check all -fpe0  -debug -traceback
#debug: FCFLAGS+= -D DEBUG
#debug: RT_DEBUG_ENV = TRUE
#debug: all

sphereR2T2: NAME        := R2T2
sphereR2T2: check
sphereR2T2: FCFLAGS += -D R2T2
sphereR2T2: R2T2


#############################################################
info:
	@echo "R2T2 version" $(VERSION)
	@echo "make                    make the R2T2"
	@echo "make clean              remove all .o and .mod files"
	@echo "make veryclean          clear everything unnecessary (do before submitting to git)"
	@echo "make R2T2               make the R2T2"
	@echo "make debug              make debug build"
	@echo "make force_make         use this if there are changes in src/stmm"
	@echo "make fdebug             make debug build, use this if there are changes in src/stmm"
	@echo "make reminder           remind on how to debug mpi builds"


check: 
	@if [ "$(NAME)" != "$(LASTBUILD)" ]; then make clean; echo $(NAME) > buildInfo.txt; fi
	@echo "Setting Compiler flags"    
ifeq ($(FC),ifort)
	@echo "RT-Engine non-mpi version is not implemented yet, Use Fortran MPI wrappers"
else ifeq ($(FC),gfortran)
	@echo "RT-Engine non-mpi version is not implemented yet, Use Fortran MPI wrappers"
else ifeq ($(FC),mpifort)
	@echo "mpifort is used, proceed..."
else ifeq ($(FC),mpiifort)
	@echo "mpiifort is used, proceed..."
else
	@echo "Compiler not supported! You must have Intel's Fortran Compiler or GCC"
	exit
endif
	@echo "Checking that the Fortran compiler is available."
	@echo "In case of error check that correct modules are loaded, correct flags with ./configuration is used or tweak Makefile yourself"
	@type $(FC) >/dev/null 2>&1 
	@echo "Fortran compiler: " "$(FC)" " was found"
	@echo "Checking that the C compiler is available."
	@type $(CC) >/dev/null 2>&1 
	@echo "C compiler: " "$(CC)" " was found"


#############################################################
#clean also backups produced by the operating system################################
veryclean: clean
veryclean:
	@find . -type f -name '*~' -exec rm {} +
	@find . -type f -name '*.pyc' -exec rm {} +
	@$(RM) Makefile R2T2 buildInfo.txt
	@$(RM) -r $(OBJDIR)/ $(MODDIR)
	@make clean -C $(SFMTPATH)
	@make clean -C $(SRCDIR)/$(R2T2PATH)


#############################################################
#delete all objects and mod files################################
clean:
	@$(RM) $(RMADD) $(OBJDIR)/*.o $(MODDIR)/*.mod
	@make clean -C $(SFMTPATH)
	@make clean -C $(SRCDIR)/$(R2T2PATH)


#############################################################
#delete all objects and mod files################################
clean0:
	@$(RM) $(RMADD) $(OBJDIR)/*.o $(MODDIR)/*.mod
	@make clean -C $(SFMTPATH)
	@make clean -C $(SRCDIR)/$(R2T2PATH)

reminder:
	@echo "mpirun -n <NP> xterm -hold -e gdb -ex run --args ./program [arg1] [arg2] [...]"
