# Supplementary material for: Radiative transfer with reciprocal transactions: Numerical method and its implementation
Source: PLoS One. 2019 Jan 8;14(1):e0210155. doi: 10.1371/journal.pone.0210155 (PMC6324827; doi:10.1371/journal.pone.0210155)
Supplement: S1 Source Code — A link to the latest version: https://bitbucket.org/planetarysystemresearch/r2t2_pub. (ZIP) [file pone.0210155.s001.zip › r2t2_pub/makefiles/Makefile_rng]

####################################################
#Copyright (C) 2016 Timo Väisänen and University of Helsinki
#All rights reserved.
#The new BSD License is applied to this software, see LICENSE.txt
#####################################################


MODDIR=../../mod/
OBJDIR=../../obj/
FC?=mpifort

#SCRIPT_INTEL_TAITO1
#CFLAGS      := -O3 -finline-functions -fomit-frame-pointer -DNDEBUG -fno-strict-aliasing -std=c99 -Wmissing-prototypes -Wall
#MODS1      := -I$(MODDIR) 
#MODS2      := -module $(MODDIR)
#SSEFLAGS    := -xAVX
#SCRIPT_INTEL_TAITO2


#SCRIPT_GCC1
CFLAGS2      := -std=c99 
CFLAGS      := -finline-functions -fomit-frame-pointer -DNDEBUG -fno-strict-aliasing --param max-inline-insns-single=1800 -Wmissing-prototypes -Wall  -std=c99 --param inline-unit-growth=500 --param large-function-growth=900 
MODS1      := -J$(MODDIR)
MODS2      := 
SSEFLAGS    := -msse2 -DHAVE_SSE2
#SCRIPT_GCC2


LEN         :=  -DDSFMT_MEXP=1279
RM			?= rm
SRCDIR      := dsfmt

#####################################################
#RULES###############################################
#default
all: $(OBJDIR)dSFMT.o
all: $(OBJDIR)dSFMT-jump.o
all: $(OBJDIR)dSFMT_utils.o
all: $(OBJDIR)dSFMT_interface.o

#clean
clean:
	$(RM) -rf *.o *.mod

#compile dSFMT
$(OBJDIR)dSFMT.o: $(SRCDIR)/dSFMT.c
	$(CC) -c $< -o $@ $(CFLAGS) $(LEN) $(SSEFLAGS) $(MODS1) 

#compile dSFMT
$(OBJDIR)dSFMT-jump.o: $(SRCDIR)/dSFMT-jump.c
	$(CC) -c $< -o $@ $(CFLAGS) $(LEN) $(SSEFLAGS) $(MODS1) 

#compile dSFMTutils
$(OBJDIR)dSFMT_utils.o: $(SRCDIR)/dSFMT_utils.c
	$(CC) -c $< -o $@ $(LEN) $(SSEFLAGS) $(CFLAGS2) -I$(SRCDIR) $(MODS1) 

#compile dSFMT_interface
$(OBJDIR)dSFMT_interface.o: dSFMT_interface.F90
	$(FC) -c $< -o $@ $(LEN) $(FCFLAGS) -cpp $(MFLAGS) $(MODS1) $(MODS2) 
