# Supplementary material for: Radiative transfer with reciprocal transactions: Numerical method and its implementation
Source: PLoS One. 2019 Jan 8;14(1):e0210155. doi: 10.1371/journal.pone.0210155 (PMC6324827; doi:10.1371/journal.pone.0210155)
Supplement: S1 Source Code — A link to the latest version: https://bitbucket.org/planetarysystemresearch/r2t2_pub. (ZIP) [file pone.0210155.s001.zip › r2t2_pub/defaults/cbTheGrid.dat]

 1.79900000e+02
 1.79800000e+02
 1.79700000e+02
 1.79600000e+02
 1.79500000e+02
 1.79250000e+02
 1.79000000e+02
 1.78500000e+02
 1.77000000e+02
 1.76500000e+02
 1.76000000e+02
 1.75500000e+02
 1.75000000e+02
 1.72500000e+02
 1.70000000e+02
 1.65000000e+02
 1.60000000e+02
 1.55000000e+02
 1.50000000e+02
 1.30000000e+02
 9.00000000e+01
 88.604693089180500 
 3.00000000e+01
 1.00000000e+00
