# Supplementary material for: Radiative transfer with reciprocal transactions: Numerical method and its implementation
Source: PLoS One. 2019 Jan 8;14(1):e0210155. doi: 10.1371/journal.pone.0210155 (PMC6324827; doi:10.1371/journal.pone.0210155)
Supplement: S1 Source Code — A link to the latest version: https://bitbucket.org/planetarysystemresearch/r2t2_pub. (ZIP) [file pone.0210155.s001.zip › r2t2_pub/src/src_gen/var_list_n.csv]

REAL8	1	wavelength	wavel	6.283185307179586_rk	TRUE	TRUE	!wavelength	1	TRUE
REAL8	1	mean_free_path	ell	112.028_rk	TRUE	TRUE	!incoherent mean free path	2	TRUE
REAL8	1	cutoff_intensity	Fstop	0.0001_rk	TRUE	TRUE	!cutoff intensity	3	TRUE
REAL8	1	incident_theta	the0	180.0_rk	TRUE	TRUE	!incident theta angle	4	TRUE
REAL8	1	incident_phi	phi0	0.0_rk	TRUE	TRUE	!incident phi angle	5	TRUE
REAL8	1	phi_output	phiout	0.0_rk	TRUE	TRUE	!phi output angle	6	TRUE
REAL8	1	tau_threshold	tau_c	50.0_rk	TRUE	TRUE	!threshold for optical depth	7	TRUE
REAL8	1	medium_thickness_or_radius	hr	86.7481_rk	TRUE	TRUE	!thickness/radius	8	TRUE
REAL8	1	volume_element_radius	volrad	7.5_rk	TRUE	TRUE	!volume element radius	8	TRUE
REAL8	1	default_run_time	runtime	0.1_rk	TRUE	TRUE	!default run time in hours	9	TRUE
INTEGER	1	seed	seed	0	TRUE	TRUE	!seed	10	TRUE
INTEGER	1	number_of_rays	ntot	1000	TRUE	TRUE	!number of rays	11	TRUE
INTEGER	1	max_sca_procs	nsca	100	TRUE	TRUE	!max num of scatt. processes	12	TRUE
INTEGER	1	rotations_every_n_path	nrot	1	TRUE	TRUE	!asd	13	TRUE
LOGICAL	1	additional_info	addInfo	.true.	TRUE	TRUE	!add additional info to output	14	TRUE
LOGICAL	1	estimateTime	estimateTime	.false.	TRUE	TRUE	!estimate time	15	TRUE
LOGICAL	1	force_to_stay_in	forced_vm	.false.	TRUE	TRUE	!force the volume element to stay inside the medium	16	TRUE
LOGICAL	1	surface_attenuation	surface_att	.false.	TRUE	TRUE	!attenuation starts from the surface	17	TRUE
LOGICAL	1	overlap_probability	overlap_prob	.true.	TRUE	TRUE	!if	18	TRUE
LOGICAL	1	override_albedo_to_1	albedo_override	.false.	TRUE	TRUE	!override albedo to be 1	19	TRUE
INTEGER	1	cb_theta_angles	ntheb	0.0_rk	TRUE	FALSE	!number of theta angles(cb-solution)	20	TRUE
INTEGER	1	cb_phi_angles	nphib	8	TRUE	TRUE	!number of phi angles(cb-solution)	21	TRUE
INTEGER	1	rt_the_angles	nthe	64	TRUE	TRUE	!number of theta angles(rt-solution)	22	TRUE
INTEGER	1	rt_phi_angles	nphi	48	TRUE	TRUE	!number of theta angles(rt-solution)	23	TRUE
REAL8	0	AAAAAAAA	CTHEIF	0.0_rk	TRUE	FALSE	!cos(theta)	24	FALSE
REAL8	0	AAAAAAAA	STHEIF	0.0_rk	TRUE	FALSE	!sin(theta)	25	FALSE
REAL8	0	AAAAAAAA	INORM	0.0_rk	TRUE	FALSE	!gauss-legendre weighting values used in integration	26	FALSE
REAL8	0	AAAAAAAA	STHEI	0.0_rk	TRUE	FALSE	!cos(theta)	27	FALSE
REAL8	0	AAAAAAAA	CTHEI	0.0_rk	TRUE	FALSE	!sin(theta)	28	FALSE
REAL8	0	AAAAAAAA	CPHII	0.0_rk	TRUE	FALSE	!cos(phi)	29	FALSE
REAL8	0	AAAAAAAA	SPHII	0.0_rk	TRUE	FALSE	!sin(phi)	30	FALSE
REAL8	0	AAAAAAAA	THEBF	0.0_rk	TRUE	FALSE	!theta	31	FALSE
REAL8	0	AAAAAAAA	CTHEBF	0.0_rk	TRUE	FALSE	!cos(theta)	32	FALSE
REAL8	0	AAAAAAAA	STHEBF	0.0_rk	TRUE	FALSE	!sin(theta)	33	FALSE
REAL8	0	AAAAAAAA	STHEB	0.0_rk	TRUE	FALSE	!cos(theta)	34	FALSE
REAL8	0	AAAAAAAA	CTHEB	0.0_rk	TRUE	FALSE	!sin(theta)	35	FALSE
REAL8	0	AAAAAAAA	CPHIB	0.0_rk	TRUE	FALSE	!cos(phi)	36	FALSE
REAL8	0	AAAAAAAA	SPHIB	0.0_rk	TRUE	FALSE	!sin(phi)	37	FALSE
REAL8	0	AAAAAAAA	PHIB	0.0_rk	TRUE	FALSE	!phi	38	FALSE
REAL8	0	AAAAAAAA	theGrid_cb	0.0_rk	TRUE	FALSE	!theta grid points	39	FALSE
REAL8	1	distance_to_far_field	ffboundary	1000000.0_rk	TRUE	TRUE	!distance to far field	40	TRUE
LOGICAL	1	pol_state_Q_plus	polQp	.true.	TRUE	TRUE	!compute RT with polarization state Q+	41	TRUE
LOGICAL	1	pol_state_Q_minus	polQm	.true.	TRUE	TRUE	!compute RT with polarization state Q-	42	TRUE
LOGICAL	1	pol_state_U_plus	polUp	.true.	TRUE	TRUE	!compute RT with polarization state U+	43	TRUE
LOGICAL	1	pol_state_U_minus	polUm	.true.	TRUE	TRUE	!compute RT with polarization state U-	44	TRUE
LOGICAL	1	pol_state_V_plus	polVp	.true.	TRUE	TRUE	!compute RT with polarization state V+	45	TRUE
LOGICAL	1	pol_state_V_minus	polVm	.true.	TRUE	TRUE	!compute RT with polarization state V-	46	TRUE
LOGICAL	1	compute_cb	cb_on	.true.	TRUE	TRUE	!Enable/Disable coherent backscattering	47	TRUE
INTEGER	0	AAAAAAA	run_table	0	FALSE	FALSE	!list of polarization states	48	FALSE
CHARACTER	64	output_details	output_details	x_details.out	FALSE	TRUE	!Print input/output parameters	49	TRUE
CHARACTER	64	output_rt	output_rt	x_output_rt.out	FALSE	TRUE	!RT-solution output filename	50	TRUE
CHARACTER	64	output_cb	output_cb	x_output_cb.out	FALSE	TRUE	!CB-solution output filename	51	TRUE
CHARACTER	64	own_text_to_output	outputExt	dear diary vol 1	FALSE	TRUE	!extra information to output	52	TRUE
CHARACTER	64	read_theta_grid_points_cb	cb_the_points	defaults/cbTheGrid.dat	FALSE	TRUE	!read theta grid points from this file	53	TRUE
CHARACTER	64	tmatrix_location	t_matrix_location	defaults/T_multi.h5	FALSE	TRUE	!The file which contains incoherent T-matrice	54	TRUE
EXAMPLE	AMOUNT	asd	asd	asd	asd	asd	asd	55	TRUE
