# Supplementary material for: Radiative transfer with reciprocal transactions: Numerical method and its implementation
Source: PLoS One. 2019 Jan 8;14(1):e0210155. doi: 10.1371/journal.pone.0210155 (PMC6324827; doi:10.1371/journal.pone.0210155)
Supplement: S1 Source Code — A link to the latest version: https://bitbucket.org/planetarysystemresearch/r2t2_pub. (ZIP) [file pone.0210155.s001.zip › r2t2_pub/src/src_gen/fill_definitions.py]

# -*- coding: utf-8 -*-
#Copyright (C) 2016 Timo Väisänen and University of Helsinki
#All rights reserved.
#The new BSD License is applied to this software, see LICENSE.txt

macroList1 = []
macroList2 = []
macroList1.append("!#INPUT_GENERATOR_SCRIPT1")
macroList1.append("!#INPUT_GENERATOR_SCRIPT2")
macroList2.append("!#MPITOOLS_SCRIPT1")
macroList2.append("!#MPITOOLS_SCRIPT2")
rowList = []


class fill_definitions():

    lines = []

    def __init__(self):
        pass

    def make_definitions(self,proto_file,list1,list2):
        #read everything from the proto_file
        i = 0
        with open(proto_file, 'r') as myFile:
            for line in myFile:
                i=i+1
                self.lines.append(line.strip("\n"))
                if line.strip() in macroList1:
                    rowList.append(i)
        #remove lines which are not needed
        self.removeLines(self.lines,rowList[0],rowList[1])

        i = rowList[0] 


        for j in list1:
            i=i+1
            self.lines.insert(i,j)
        i=i+1
        for j in list2:
            i=i+1
            self.lines.insert(i,j)                    


    def removeLines(self,list0,start,end):
        for i in range(end-2,start-1,-1):
            if not list0[i].strip() in macroList2: 
                del list0[i]

    def print_definitions(self,output_file):
        with open(output_file, 'w') as myFile:
            for item in self.lines:
                myFile.write("%s\n" % item)
        
