# Supplementary material for: Radiative transfer with reciprocal transactions: Numerical method and its implementation
Source: PLoS One. 2019 Jan 8;14(1):e0210155. doi: 10.1371/journal.pone.0210155 (PMC6324827; doi:10.1371/journal.pone.0210155)
Supplement: S1 Source Code — A link to the latest version: https://bitbucket.org/planetarysystemresearch/r2t2_pub. (ZIP) [file pone.0210155.s001.zip › r2t2_pub/src/src_gen/auto_fill.py]

import generate_variables as r
reload(r)
c = r.Generate_variables()
c.generate_input_file0()

import generateMPItools
