# Supplementary material for: Radiative transfer with reciprocal transactions: Numerical method and its implementation
Source: PLoS One. 2019 Jan 8;14(1):e0210155. doi: 10.1371/journal.pone.0210155 (PMC6324827; doi:10.1371/journal.pone.0210155)
Supplement: S1 Source Code — A link to the latest version: https://bitbucket.org/planetarysystemresearch/r2t2_pub. (ZIP) [file pone.0210155.s001.zip › r2t2_pub/src/fullf/translations.f90]

!-------------------------------------------------------------------
!
! Copyright (C) 2018 Johannes Markkanen, University of Helsinki
! All rights reserved.
! The new BSD License is applied to this software, see LICENSE.txt
!
! Modifications:
! 26.03.18 TV: Cleaning and commenting
!-----------------------------


module translations
use common 
use sfunctions 
implicit none

contains
!*****************************************************************

pure function a_mn(m,n) result(a)
    integer, intent(in) :: m, n
    real(dp) :: a

    if(n < abs(m)) then
    a = 0.0_dp
    else
    a = sqrt(abs(dble((n+1+abs(m))*(n+1-abs(m))) / dble((2*n+1)*(2*n+3))))
        !!@note This may cause problems with ffast-math because the sqrt(non-negative)
        !!That is why I used sqrt(abs(non-negative)) to fix the issue.
    end if
end function a_mn

pure function b_mn(m,n) result(b)
    integer, intent(in) :: m, n
    real(dp) :: b
    b = sqrt(dble((n-m-1)*(n-m)) /dble((2*n-1)*(2*n+1)))
end function b_mn

!**************************************************************
!
! Translation matrix for the  scalar wave function along z-axis 
! Output :: C^mn_nu 
!
! Diagonalized (mu = m) translation based on Chew's recursive formula 
!
! Chew, W. C. "Recurrence relations for three-dimensional scalar addition theorem."
!  Journal of Electromagnetic Waves and Applications 6.1-4 (1992): 133-142
!
! see also. Nail A. Gumerov and Ramani Duraiswami,
!"Fast, Exact, and Stable Computation of Multipole Translation and
! Rotation Coefficients for the 3-D Helmholtz Equation" 
! Note: incorrect sign in eq. (187)
! 
!
!**************************************************************
subroutine scalar_translator(r, k ,Nmax, C, inout)
    real(dp), intent(in) :: r
    complex(dp), intent(in) :: k
    integer, intent(in) :: Nmax,inout
    complex(dp), dimension(3*Nmax + 5,3*Nmax + 5,3*Nmax + 5), intent(out) ::  C

    integer :: NN, n,m, nu, mp  
    complex(dp), dimension(3*Nmax + 6) :: sphj, sphh
    real(dp), dimension(3*Nmax + 6) :: sphjr, sphyr
    real(dp), dimension(3*Nmax + 5) ::a_mn_mat
    complex(dp) :: kr

    NN = 3*Nmax + 5
    kr = k*r

    C(:,:,:) = cmplx(0.0_dp,0.0_dp,kind=dp)

    !call cspherebessel(NN,kr, sphj, sphy)
    call sphj2(NN, real(kr), NN, sphjr, sphyr)
    sphj = dcmplx(sphjr,0.0)
    sphh = sphankel(NN, kr)

    ! ____ C^00_nu______ !
    do nu = 0, NN-1
        ! Regular
        if(inout == 0) then
            C(1,1,nu+1) = sqrt(2.0_dp*nu + 1.0_dp) * sphj(nu+1)
            C(1,nu+1,1) = (-1)**nu * sqrt(2.0_dp*nu + 1.0_dp) * sphj(nu+1)
        end if
        
        ! Outgoing 
        if(inout == 1) then
            C(1,1,nu+1) = sqrt(2.0_dp*nu + 1.0_dp) * sphh(nu+1)
            C(1,nu+1,1) = (-1)**nu *sqrt(2.0_dp*nu + 1.0_dp) * sphh(nu+1)
        end if
    end do

    !____ C^01_0 _______!
    C(1,2,1) = sqrt(3.0_dp) * (-1.0_dp*sqrt(1.0_dp/3.0_dp)*C(1,1,2))

    do mp = 1, NN
        a_mn_mat(mp) = a_mn(0,mp-1)
    end do

    ! ____C^01_nu ______!

    do nu = 1, NN-2
    
    C(1,2,nu+1) = -a_mn_mat(nu+1)/a_mn_mat(1) * C(1,1,nu+2) &
            + a_mn_mat(nu)/a_mn_mat(1)*C(1,1,nu)

    end do

    !____ C^0n_nu _____!

    do n = 1,NN-1     
        do nu = 1,NN-n-2
            
            C(1,n+2,nu+1) = -a_mn_mat(nu+1)/a_mn_mat(n+1) * C(1,n+1,nu+2) & 
                + a_mn_mat(nu)/a_mn_mat(n+1) * C(1,n+1,nu) &
                    + a_mn_mat(n)/a_mn_mat(n+1) * C(1,n,nu+1)
        
        end do
    end do

    ! ___ C^mn_nu ____!

    do m = 0, NN-2

        n = m

        do mp = 1, NN
            a_mn_mat(mp) = a_mn(m+1,mp-1) ! -1
        end do

        ! C(m,m,:)
        do nu = m+1, NN-2      
            
            C(m+2,n+2,nu+1) =  (b_mn(-m-1,nu)/b_mn(-m-1,n+1) * C(m+1,n+1,nu) &
            + b_mn(m,nu+1)/b_mn(-m-1,n+1) * C(m+1,n+1,nu+2)) !"Note sign difference to (187)
            
        end do
            
        do nu = m+1, NN-2     
            
            C(m+2,n+3,nu+1) = (-a_mn_mat(nu+1)/a_mn_mat(n+2) * C(m+2,n+2,nu+2) & 
                + a_mn_mat(nu)/a_mn_mat(n+2) * C(m+2,n+2,nu)) ! nu +  1-> ind
        end do
            
        do n = m+1, NN-2
            do nu = m+1, NN-2-n+m+1
            

            C(m+2,n+2,nu+1) = (-a_mn_mat(nu+1)/a_mn_mat(n+1) * C(m+2,n+1,nu+2) & 
                    + a_mn_mat(nu)/a_mn_mat(n+1) * C(m+2,n+1,nu) &
                    + a_mn_mat(n)/a_mn_mat(n+1) * C(m+2,n,nu+1) )  ! nu +  1-> ind

            end do
        end do
    end do
end subroutine scalar_translator

!********************************************************************
! Translation of the VSWF coefficient along z-axis
!
!*******************************************************************

subroutine vector_translator_sparse(r,k,N_in,N_out, AA, BB, indx, inout)
    real(dp), intent(in)                :: r
    complex(dp), intent(in)             :: k
    integer, intent(in)                 :: N_in,N_out
    integer, intent(in)                 :: inout
    integer, dimension(:,:), intent(out):: indx
    complex(dp), dimension(:), intent(out) :: AA, BB


    integer :: Nmax
    complex(dp), dimension(N_out+1, N_out, N_in) :: A, B, C0
    complex(dp), dimension(:,:,:), allocatable :: C
    integer :: m, n, nu, mu, las2, ind1, ind2, dm
    complex(dp) :: a1, a2
    real(dp) :: sc, aa1, aa2
    complex(dp), dimension(N_out+1) :: a1_mat, a2_mat
    real(dp), dimension(N_out+1) :: sc_mat

    A(:,:,:) = cmplx(0.0_dp,0.0_dp,kind=dp)
    B(:,:,:) = cmplx(0.0_dp,0.0_dp,kind=dp)
    C0(:,:,:) = cmplx(0.0_dp,0.0_dp,kind=dp)

    Nmax = maxval([N_in, N_out])
    allocate(C(3*Nmax+5,3*Nmax+5,3*Nmax+5))
    call scalar_translator(r, k ,Nmax, C, inout)

    do nu = 1, N_in
        do dm = 0,N_out
            aa1 = (nu-dm+1.0_dp)*(nu+dm+1.0_dp) / ((2.0_dp*nu+1.0_dp)*(2.0_dp*nu+3.0_dp))
            a1_mat(dm+1) =  k*r/(nu+1.0_dp)*sqrt(cmplx(aa1,kind=dp))

            aa2 = (nu-dm)*(nu+dm) / ((2.0_dp*nu+1.0_dp)*(2.0_dp*nu-1.0_dp))
            a2_mat(dm+1) =  k*r/dble(nu)*sqrt(cmplx(aa2,kind=dp))

            sc_mat(dm+1) = real(sqrt(nu*(nu+1.0_dp))/sqrt(cmplx((dm+1)*((dm+1)+1.0_dp),kind=dp)))
        end do

        do n = 1, N_out
            
            do m = 0, n
                
                a1 = a1_mat(m+1)
                a2 = a2_mat(m+1)
                sc = sc_mat(n)

                A(m+1,n,nu) = sc*(C(m+1,n+1,nu+1) - a1*C(m+1,n+1,nu+2) - a2*C(m+1,n+1,nu))
                B(m+1,n,nu) = sc* (-cmplx(0.0,1.0,kind=dp)*k*m*r / (nu*(nu+1.0_dp)) * C(m+1,n+1,nu+1)) 
                C0(m+1,n,nu) = C(m+1,n+1,nu+1)

            end do
        end do
    end do

    AA(:) = cmplx(0.0_dp,0.0_dp,kind=dp)
    BB(:) = cmplx(0.0_dp,0.0_dp,kind=dp)


    las2 = 0
    do nu = 1,N_in
        do mu = -nu, nu
            ind2 = nu+mu + nu**2 
            do n = 1,N_out
                ind1 = n+mu + n**2
                m = mu
                
                if(abs(mu)<=nu .and. abs(mu)<=n) then
                    las2 = las2 + 1
                    
                    indx(las2,1) = ind1
                    indx(las2,2) = ind2
                    
                    if(m < 0) then
                    AA(las2) = A(abs(m)+1,n,nu)
                    BB(las2) = B(abs(m)+1,n,nu)
                    else 
                    AA(las2) = A(abs(m)+1,n,nu)
                    BB(las2) = -B(abs(m)+1,n,nu)
                    end if
                    
                end if

            end do
        end do
    end do
end subroutine vector_translator_sparse


!********************************************************************
! Rotation matrix (recursive) for VSWFs 
! Algorithm:  Choi, et al., J. Chem. Phys. vol. 11, No. 19, 1999.
!
!******************************************************************

subroutine sph_rotation_sparse(theta, phi2, Nmax, spD, ind)
    real(dp), intent(in)                        :: theta, phi2
    integer, intent(in)                         :: Nmax
    complex(dp), dimension(:), intent(out)      :: spD
    integer, dimension(:,:), intent(out)        :: ind

    integer :: n, m, mu, ind1, ind2, mm, x, y, en, las
    real(dp) :: ct, st, cp, sp, R(3,3)
    complex(dp) :: C(3,3), invC(3,3), D1(7,7)
    complex(dp), dimension(:,:), allocatable :: locD
    complex(dp) :: a1,a2,a3
    real(dp) ::  a, b, b2, cm, dm, dmm, delta,phi
    complex(dp), dimension((Nmax+1)**2-1, (Nmax+1)**2-1) :: D
    complex(dp), dimension(2*(Nmax+2)+1,2*(Nmax+2)+1) :: DD

    phi = -1.0_dp*phi2 !

    D(:,:) = cmplx(0.0_dp,0.0_dp,kind=dp)

    ct=cos(theta)
    st=sin(theta)
    cp=cos(phi)
    sp=sin(phi)

    ! YZ-rotation matrix
    R(1,:) =  [ct*cp, -sp, st*cp]
    R(2,:) =  [ct*sp, cp, st*sp]
    R(3,:) =  [-st, dble(0.0), ct]    

    a1 = 1.0_dp/sqrt(2.0_dp)
    a2 = cmplx(0.0_dp,1.0_dp,kind=dp)*(1.0_dp)/sqrt(2.0_dp)
    a3 = 1.0_dp

    C(1,:) = [a1, cmplx(0.0_dp,0.0_dp,kind=dp), -a1]
    C(2,:) = [-a2, cmplx(0.0_dp,0.0_dp,kind=dp), -a2]
    C(3,:) = [0.0_dp, 1.0_dp, 0.0_dp]

    invC(1,:) = [a1, a2, 0.0*a3]
    invC(2,:) = [0.0*a3, 0.0*a3, a3]
    invC(3,:) = [-a1, a2, 0.0*a3]

    D1(:,:) = cmplx(0.0_dp,0.0_dp,kind=dp)
    D1(3:5,3:5) = (transpose(matmul(invC,matmul(R,C))))

    DD(:,:) = cmplx(0.0_dp,0.0_dp,kind=dp)
    DD(1:7,1:7) = D1

    D(1:3,1:3) = D1(3:5,3:5)

    do n = 2,Nmax

    allocate(locD(2*n+1,2*n+1))
    locD(:,:) = cmplx(0.0_dp,0.0_dp,kind=dp)

    do m = -n, n
        do mu = -n+1, n-1

            a = sqrt(dble(n+m)*(n-m) / (dble(n+mu)*(n-mu))) 
            b = sqrt(dble(n+m)*(n+m-1) / (2*dble(n+mu)*(n-mu))) 
        
            mm = -m

            b2 = sqrt(dble(n+mm)*(n+mm-1) / (2*dble(n+mu)*(n-mu)))
        
            x = mu+n+1
            y = m+n+1

            
            locD(x,y) = (D1(4,4) * a * DD(x+1,y+1) &
            + b * D1(4,5) * DD(x+1,y) &
            + b2 * D1(4,3) * DD(x+1,y+2))
        end do
        
        !___________________________________________________!

        mu = -n

        cm = sqrt(dble(n+m)*(n-m)/dble(n*(2*n-1)) );
        dm = sqrt( dble(n+m)*(n+m-1)/dble(2*n*(2*n-1)) );  
        dmm = sqrt( dble(n-m)*(n-m-1)/dble(2*n*(2*n-1)) );
        
        x = mu+n+1;
        y = m+n+1;
    

        locD(x,y) = (D1(3,4) * cm * DD(x+2,y+1) &
        + dm * D1(3,5) * DD(x+2,y) &
        + dmm * D1(3,3) * DD(x+2,y+2))

        !_________________________________________________!

        mu = n;

        x = mu+n+1;
        y = m+n+1;

        locD(x,y) = (D1(5,4) * cm * DD(x,y+1) &
        + dm * D1(5,5) * DD(x,y) &
        + dmm * D1(5,3) * DD(x,y+2));

    end do

    DD(:,:) = cmplx(0.0_dp,0.0_dp,kind=dp)
    en = 2*(n+2)-1

    DD(3:en,3:en) = locD

    ind1 = n**2;
    ind2 = (n+1)**2 - 1; 

    D(ind1:ind2,ind1:ind2) = locD

    deallocate(locD)   

    end do

    !______________Normalization___________________!

    las = 0
    do n = 1,Nmax
        do m = -n,n
            do mu = -n,n
                las = las + 1
                ind1 = n*n + n + m
                ind2 = n*n + n + mu
                
                if(m >= 0 .and. mu >= 0) then
                    delta = 1
                end if
                
                if(m >= 0 .and. mu < 0) then
                    delta = (-1)**mu
                end if

                if(m < 0 .and. mu >= 0) then
                    delta = (-1)**m

                end if
                
                if(m < 0 .and. mu < 0) then
                    delta = (-1)**(m+mu) 
                end if
        
                spD(las) = delta * D(ind1,ind2)
                ind(las,1) = ind1
                ind(las,2) = ind2

            end do
        end do
    end do


end subroutine sph_rotation_sparse


!********************************************************************
! Rotation matrix (recursive) for VSWFs 
! Algorithm:  Choi, et al., J. Chem. Phys. vol. 11, No. 19, 1999.
!
!******************************************************************

subroutine sph_rotation_sparse2(theta, phi2, Nmax1, Nmax2, spD1, spD2, ind_1, ind_2)
    real(dp), intent(in)                    :: theta, phi2
    integer, intent(in)                     :: Nmax1, Nmax2
    complex(dp), dimension(:), intent(out)  :: spD1, spD2 
    integer, dimension(:,:), intent(out)    :: ind_1, ind_2

    integer :: n, m, mu, ind1, ind2, mm, x, y, en, las, size_rot, m2, mu2, en2,Nmax
    real(dp) :: ct, st, cp, sp, R(3,3),phi
    complex(dp) :: C(3,3), invC(3,3), D1(7,7)
    complex(dp), dimension(:,:), allocatable :: DD, locD
    complex(dp) :: a1,a2,a3
    real(dp) ::  a, b, b2, cm, dm, dmm, delta, nom_a, nom_b, nom_b2
    real(dp), allocatable, dimension(:) :: denom_mu


    if(Nmax1 > Nmax2) then
    Nmax = Nmax1
    size_rot = size(spD1)
    else 
    Nmax = Nmax2
    size_rot = size(spD2)
    end if

    allocate(DD(2*(Nmax+2)+1,2*(Nmax+2)+1))
    allocate(locD(2*Nmax+1,2*Nmax+1))
    allocate(denom_mu(2*Nmax-1))

    phi = -1.0_dp*phi2 !

    ct=cos(theta)
    st=sin(theta)
    cp=cos(phi)
    sp=sin(phi)

    ! YZ-rotation matrix
    R(1,:) =  [ct*cp, -sp, st*cp]
    R(2,:) =  [ct*sp, cp, st*sp]
    R(3,:) =  [-st, dble(0.0), ct]    

    a1 = 1.0_dp/sqrt(2.0_dp)
    a2 = dcmplx(0.0,1.0)*(1.0_dp)/sqrt(2.0_dp)
    a3 = 1.0_dp

    C(1,:) = [a1, cmplx(0.0_dp,0.0_dp,kind=dp), -a1]
    C(2,:) = [-a2, cmplx(0.0_dp,0.0_dp,kind=dp), -a2]
    C(3,:) = [0.0_dp, 1.0_dp, 0.0_dp]

    invC(1,:) = [a1, a2, 0.0*a3]
    invC(2,:) = [0.0*a3, 0.0*a3, a3]
    invC(3,:) = [-a1, a2, 0.0*a3]

    D1(:,:) = cmplx(0.0_dp,0.0_dp,kind=dp)
    D1(3:5,3:5) = (transpose(matmul(invC,matmul(R,C))))

    DD = cmplx(0.0_dp,0.0_dp,kind=dp)
    DD(1:7,1:7) = D1

    las = 0 
    !********** n = 1 *************************************!!
    n = 1 
    do m2 = -n,n
    do mu2 = -n,n
        las = las + 1
        
        ind1 = n*n + n + m2
        ind2 = n*n + n + mu2
            
        if(m2 >= 0 .and. mu2 >= 0) then
            delta = 1
        end if
        
        if(m2 >= 0 .and. mu2 < 0) then
            delta = (-1)**mu2
        end if
        
        if(m2 < 0 .and. mu2 >= 0) then
            delta = (-1)**m2        
        end if
        
        if(m2 < 0 .and. mu2 < 0) then
            delta = (-1)**(m2+mu2)   
        end if
                
        if(Nmax1 >= n) then
                spD1(las) = delta * D1(2+m2+n+1,2+mu2+n+1)
                ind_1(las,1) = ind1
                ind_1(las,2) = ind2
            end if
            
            if(Nmax2 >= n) then
                spD2(las) = delta * D1(2+m2+n+1,2+mu2+n+1)
                ind_2(las,1) = ind1
                ind_2(las,2) = ind2
            end if


    end do
    end do

    !****************************************************

    do n = 2,Nmax

        locD(:,:) = cmplx(0.0_dp,0.0_dp,kind=dp)

        do mu = -n+1, n-1
            denom_mu(mu+n) = sqrt(dble((n+mu)*(n-mu)))
        end do

        do m = -n, n
            mm = -m

            nom_a = sqrt(dble((n+m)*(n-m)))
            nom_b = sqrt(dble((n+m)*(n+m-1)))        
            nom_b2 = sqrt(dble((n+mm)*(n+mm-1)))


            do mu = -n+1, n-1
            
                a = nom_a / denom_mu(mu+n)
                b = nom_b / (sqrt(2.0_dp)*denom_mu(mu+n))
                b2 = nom_b2 / (sqrt(2.0_dp)*denom_mu(mu+n))
                    
                x = mu+n+1
                y = m+n+1
                
                locD(x,y) = D1(4,4) * a * DD(x+1,y+1) &
                + b * D1(4,5) * DD(x+1,y) &
                + b2 * D1(4,3) * DD(x+1,y+2)
            end do
            
            !___________________________________________________!

            mu = -n

            cm = sqrt(dble(n+m)*(n-m)/dble(n*(2*n-1)) );
            dm = sqrt( dble(n+m)*(n+m-1)/dble(2*n*(2*n-1)) );  
            dmm = sqrt( dble(n-m)*(n-m-1)/dble(2*n*(2*n-1)) );
            
            x = mu+n+1;
            y = m+n+1;
        

            locD(x,y) = (D1(3,4) * cm * DD(x+2,y+1) &
            + dm * D1(3,5) * DD(x+2,y) &
            + dmm * D1(3,3) * DD(x+2,y+2))

            !_________________________________________________!

            mu = n;

            x = mu+n+1;
            y = m+n+1;

            locD(x,y) = (D1(5,4) * cm * DD(x,y+1) &
            + dm * D1(5,5) * DD(x,y) &
            + dmm * D1(5,3) * DD(x,y+2));

        end do
        
        DD(:,:) = cmplx(0.0_dp,0.0_dp,kind=dp)
        en = 2*(n+2)-1
        en2 = 2*n+1
        DD(3:en,3:en) = locD(1:en2,1:en2)

        ind1 = n**2;
        ind2 = (n+1)**2 - 1; 

        do m2 = -n,n
            do mu2 = -n,n
                las = las + 1

                ind1 = n*n + n + m2
                ind2 = n*n + n + mu2

                if(m2 >= 0 .and. mu2 >= 0) then
                    delta = 1
                end if
                
                if(m2 >= 0 .and. mu2 < 0) then
                    delta = (-1)**mu2
                end if
                
                if(m2 < 0 .and. mu2 >= 0) then
                    delta = (-1)**m2
                    
                end if
                
                if(m2 < 0 .and. mu2 < 0) then
                    delta = (-1)**(m2+mu2)
                    
                end if

                if(Nmax1 >= n) then
                    spD1(las) = delta * locD(m2+n+1,mu2+n+1)
                    ind_1(las,1) = ind1
                    ind_1(las,2) = ind2
                end if
                
                if(Nmax2 >= n) then
                    spD2(las) = delta * locD(m2+n+1,mu2+n+1)
                    ind_2(las,1) = ind1
                    ind_2(las,2) = ind2
                end if

            end do
        end do

    end do
end subroutine sph_rotation_sparse2


!******************************************************************
!
! Sparse matmul
!
!******************************************************************

pure function sparse_matmul(val, ind, x, nm_out) result(Ax)
    complex(dp), dimension(:), intent(in) :: val, x
    integer, dimension(:,:), intent(in) :: ind
    integer, intent(in) :: nm_out
    complex(dp), dimension(nm_out) :: Ax
    integer :: i1

    Ax(:) = cmplx(0.0_dp,0.0_dp,kind=dp)
    do i1 = 1, size(ind,1)
        Ax(ind(i1,1)) = Ax(ind(i1,1)) + val(i1) * x(ind(i1,2))
    end do
end function sparse_matmul


!******************************************************************
!
! Sparse matmul congj transpose
!
!******************************************************************

pure function sparse_matmul_H(val, ind, x, nm_out) result(Ax)
    complex(dp), dimension(:), intent(in) :: val, x
    integer, dimension(:,:), intent(in) :: ind
    integer, intent(in) :: nm_out
    complex(dp), dimension(nm_out) :: Ax
    integer :: i1

    Ax(:) = cmplx(0.0_dp,0.0_dp,kind=dp)
    do i1 = 1, size(ind,1)
        Ax(ind(i1,2)) = Ax(ind(i1,2)) + conjg(val(i1)) * x(ind(i1,1))
    end do
end function sparse_matmul_H


!*******************************************************************
!
! translation inout = 0 (in) inout = 1 (out)
!
!******************************************************************

subroutine translate_xy(tr, N_in, N_out, k, a_in, b_in, a_out, b_out, inout)
    real(dp), intent(in) :: tr(3)
    complex(dp), dimension((N_in+1)**2-1,2),intent(in) :: a_in, b_in
    complex(dp), dimension((N_out+1)**2-1,2),intent(out) :: a_out, b_out
    complex(dp), dimension(:), allocatable :: A, B
    integer, dimension(:,:), allocatable :: indx
    complex(dp), intent(in) :: k
    integer, intent(in) :: inout
    integer, intent(in) :: N_in, N_out

    complex(dp), dimension((N_in+1)**2-1,2):: Rab
    complex(dp), dimension((N_in+1)*(2*N_in+1)*(2*N_in+3)/3 - 1) :: rot_in
    integer, dimension((N_in+1)*(2*N_in+1)*(2*N_in+3)/3 - 1, 2) :: ind_rot_in
    complex(dp), dimension((N_out+1)*(2*N_out+1)*(2*N_out+3)/3 - 1) :: rot_out
    integer, dimension((N_out+1)*(2*N_out+1)*(2*N_out+3)/3 - 1, 2) :: ind_rot_out
    integer ::  m, n, nu, nm_out, nm_in, las2
    real(dp) :: dir(3)


    las2 = 0
    do n = 1,N_out
        do nu = 1,N_in   
            do m = -n, n
                if(abs(m) <= n .and. abs(m) <= nu) then
                    las2 = las2 + 1
                end if
            end do
        end do
    end do

    allocate(A(las2), B(las2))
    allocate(indx(las2,2))

    nm_out = (N_out+1)**2-1
    nm_in = (N_in+1)**2-1

    dir = cart2sph(tr) ! r, theta, phi

    if(dir(1) > 0.0_dp) then
        ! Translation coefficients along the z-axis
        call vector_translator_sparse(dir(1), k ,N_in,N_out, A, B, indx, inout)

        call sph_rotation_sparse2(dir(2), dir(3), N_in, N_out, rot_in, rot_out, ind_rot_in, ind_rot_out)

        ! Translate

        !a_out(:,1) = sparse_matmul_H(rot_out, ind_rot_out, &
        !     (sparse_matmul(A,indx, sparse_matmul(rot_in,ind_rot_in,a_in(:,1),nm_in), nm_out) + &
        !     sparse_matmul(B,indx, sparse_matmul(rot_in,ind_rot_in,b_in(:,1),nm_in), nm_out)), nm_out)

        !b_out(:,1) = sparse_matmul_H(rot_out, ind_rot_out, &
        !     (sparse_matmul(A,indx, sparse_matmul(rot_in,ind_rot_in,b_in(:,1),nm_in), nm_out) + &
        !     sparse_matmul(B,indx, sparse_matmul(rot_in,ind_rot_in,a_in(:,1),nm_in), nm_out)), nm_out)

        ! second incident
        !a_out(:,2) = sparse_matmul_H(rot_out, ind_rot_out, &
        !     (sparse_matmul(A,indx, sparse_matmul(rot_in,ind_rot_in,a_in(:,2),nm_in), nm_out) + &
        !     sparse_matmul(B,indx, sparse_matmul(rot_in,ind_rot_in,b_in(:,2),nm_in), nm_out)), nm_out)

        !b_out(:,2) = sparse_matmul_H(rot_out, ind_rot_out, &
        !     (sparse_matmul(A,indx, sparse_matmul(rot_in,ind_rot_in,b_in(:,2),nm_in), nm_out) + &
        !     sparse_matmul(B,indx, sparse_matmul(rot_in,ind_rot_in,a_in(:,2),nm_in), nm_out)), nm_out)


        !***************************************************

        Rab(:,1) = sparse_matmul(rot_in,ind_rot_in,a_in(:,1),nm_in)
        Rab(:,2) = sparse_matmul(rot_in,ind_rot_in,b_in(:,1),nm_in)

        a_out(:,1) = sparse_matmul_H(rot_out, ind_rot_out, &
                (sparse_matmul(A,indx, Rab(:,1), nm_out) + &
                sparse_matmul(B,indx, Rab(:,2), nm_out)), nm_out)

        b_out(:,1) = sparse_matmul_H(rot_out, ind_rot_out, &
                (sparse_matmul(A,indx, Rab(:,2), nm_out) + &
                sparse_matmul(B,indx, Rab(:,1), nm_out)), nm_out)

        !y-pol
        Rab(:,1) = sparse_matmul(rot_in,ind_rot_in,a_in(:,2),nm_in)
        Rab(:,2) = sparse_matmul(rot_in,ind_rot_in,b_in(:,2),nm_in)

        a_out(:,2) = sparse_matmul_H(rot_out, ind_rot_out, &
                (sparse_matmul(A,indx, Rab(:,1), nm_out) + &
                sparse_matmul(B,indx, Rab(:,2), nm_out)), nm_out)
        
        b_out(:,2) = sparse_matmul_H(rot_out, ind_rot_out, &
                (sparse_matmul(A,indx, Rab(:,2), nm_out) + &
                sparse_matmul(B,indx, Rab(:,1), nm_out)), nm_out)


    else

        if(size(a_in) > size(a_out)) then 

            a_out(:,1) = a_in(1:size(a_out),1)
            b_out(:,1) = b_in(1:size(b_out),1)

            a_out(:,2) = a_in(1:size(a_out),2)
            b_out(:,2) = b_in(1:size(b_out),2)
            
        else
            a_out(:,1) = cmplx(0.0_dp,0.0_dp,kind=dp)
            a_out(1:size(a_in),1) = a_in(:,1)

            b_out(:,1) = cmplx(0.0_dp,0.0_dp,kind=dp)
            b_out(1:size(b_in),1) = b_in(:,1)

            a_out(:,2) = cmplx(0.0_dp,0.0_dp,kind=dp)
            a_out(1:size(a_in),2) = a_in(:,2)

            b_out(:,2) = cmplx(0.0_dp,0.0_dp,kind=dp)
            b_out(1:size(b_in),2) = b_in(:,2)
        
            
        end if
    end if

end subroutine translate_xy


!*******************************************************************
!
! translation inout = 0 (in) inout = 1 (out)
!
!******************************************************************

subroutine translate(tr, N_in, N_out, k, a_in, b_in, a_out, b_out, inout)
    real(dp), intent(in) :: tr(3)
    complex(dp), dimension((N_in+1)**2-1),intent(in) :: a_in, b_in
    complex(dp), dimension((N_out+1)**2-1),intent(out) :: a_out, b_out
    complex(dp), dimension(:), allocatable :: A, B
    integer, dimension(:,:), allocatable :: indx
    complex(dp), intent(in) :: k
    integer, intent(in) :: inout
    integer, intent(in) :: N_in, N_out


    integer :: m, n, nu, nm_out, nm_in, las2

    complex(dp), dimension((N_in+1)*(2*N_in+1)*(2*N_in+3)/3 - 1) :: rot_in
    integer, dimension((N_in+1)*(2*N_in+1)*(2*N_in+3)/3 - 1, 2) :: ind_rot_in
    real(dp) :: dir(3)
    complex(dp), dimension((N_out+1)*(2*N_out+1)*(2*N_out+3)/3 - 1) :: rot_out
    integer, dimension((N_out+1)*(2*N_out+1)*(2*N_out+3)/3 - 1, 2) :: ind_rot_out

    las2 = 0
    do n = 1,N_out
        do nu = 1,N_in   
            do m = -n, n
                if(abs(m) <= n .and. abs(m) <= nu) then
                    las2 = las2 + 1
                end if
            end do
        end do
    end do

    allocate(A(las2), B(las2))
    allocate(indx(las2,2))


    nm_out = (N_out+1)**2-1
    nm_in = (N_in+1)**2-1

    dir = cart2sph(tr) ! r, theta, phi


    if(dir(1) > 0.0_dp) then

        ! Translation coefficients along the z-axis
        call vector_translator_sparse(dir(1), k ,N_in,N_out, A, B, indx, inout)

        call sph_rotation_sparse2(dir(2), dir(3), N_in, N_out, rot_in, rot_out, ind_rot_in, ind_rot_out)

        ! Translate

        a_out = sparse_matmul_H(rot_out, ind_rot_out, &
            (sparse_matmul(A,indx, sparse_matmul(rot_in,ind_rot_in,a_in,nm_in), nm_out) + &
            sparse_matmul(B,indx, sparse_matmul(rot_in,ind_rot_in,b_in,nm_in), nm_out)), nm_out)

        b_out = sparse_matmul_H(rot_out, ind_rot_out, &
            (sparse_matmul(A,indx, sparse_matmul(rot_in,ind_rot_in,b_in,nm_in), nm_out) + &
            sparse_matmul(B,indx, sparse_matmul(rot_in,ind_rot_in,a_in,nm_in), nm_out)), nm_out)

    else

        if(size(a_in) > size(a_out)) then 

            a_out = a_in(1:size(a_out))
            b_out = b_in(1:size(b_out))
            
        else
            a_out = cmplx(0.0_dp,0.0_dp,kind=dp)
            a_out(1:size(a_in)) = a_in
            b_out = cmplx(0.0_dp,0.0_dp,kind=dp)
            b_out(1:size(b_in)) = b_in 
            
        end if
    end if

end subroutine translate


subroutine sph_rotation_gen(angles, Nmax, spD)
    real(dp), intent(in) :: angles(3)
    integer, intent(in) :: Nmax
    complex(dp), dimension(:,:), intent(out) :: spD

    integer :: n, m, mu, ind1, ind2, mm, x, y, en, las, m2, mu2, en2
    real(dp) :: R(3,3)
    complex(dp) :: C(3,3), invC(3,3), D1(7,7)
    complex(dp), dimension(:,:), allocatable :: DD, locD
    complex(dp) :: a1,a2,a3
    real(dp) ::  a, b, b2, cm, dm, dmm, delta, nom_a, nom_b, nom_b2
    real(dp), allocatable, dimension(:) :: denom_mu


    ! Note Change of signs alpha and gamma in the rotation matrix 
    R = rotation_matrix(-angles(1), angles(2), -angles(3))

    spD(:,:) = cmplx(0.0_dp,0.0_dp,kind=dp)

    allocate(DD(2*(Nmax+2)+1,2*(Nmax+2)+1))
    allocate(locD(2*Nmax+1,2*Nmax+1))
    allocate(denom_mu(2*Nmax-1))


    a1 = 1.0_dp/sqrt(2.0_dp)
    a2 = dcmplx(0.0,1.0)*(1.0_dp)/sqrt(2.0_dp)
    a3 = 1.0_dp

    C(1,:) = [a1, cmplx(0.0_dp,0.0_dp,kind=dp), -a1]
    C(2,:) = [-a2, cmplx(0.0_dp,0.0_dp,kind=dp), -a2]
    C(3,:) = [0.0_dp, 1.0_dp, 0.0_dp]

    invC(1,:) = [a1, a2, 0.0*a3]
    invC(2,:) = [0.0*a3, 0.0*a3, a3]
    invC(3,:) = [-a1, a2, 0.0*a3]

    D1(:,:) = cmplx(0.0_dp,0.0_dp,kind=dp)
    D1(3:5,3:5) = (transpose(matmul(invC,matmul(R,C))))

    DD = cmplx(0.0_dp,0.0_dp,kind=dp)
    DD(1:7,1:7) = D1

    las = 0 
    !********** n = 1 *************************************!!
    n = 1 
    do m2 = -n,n
        do mu2 = -n,n
            las = las + 1
            
            ind1 = n*n + n + m2
            ind2 = n*n + n + mu2
                
            if(m2 >= 0 .and. mu2 >= 0) then
                delta = 1
            end if
            
            if(m2 >= 0 .and. mu2 < 0) then
                delta = (-1)**mu2
            end if
            
            if(m2 < 0 .and. mu2 >= 0) then
                delta = (-1)**m2        
            end if
            
            if(m2 < 0 .and. mu2 < 0) then
                delta = (-1)**(m2+mu2)   
            end if
                    
            !delta=1
            spD(ind1,ind2) = delta * D1(2+m2+n+1,2+mu2+n+1)
        
            
        end do
    end do

    !****************************************************

    do n = 2,Nmax

        locD(:,:) = cmplx(0.0_dp,0.0_dp,kind=dp)

        do mu = -n+1, n-1
            denom_mu(mu+n) = sqrt(dble((n+mu)*(n-mu)))
        end do

        do m = -n, n
            mm = -m

            nom_a = sqrt(dble((n+m)*(n-m)))
            nom_b = sqrt(dble((n+m)*(n+m-1)))        
            nom_b2 = sqrt(dble((n+mm)*(n+mm-1)))


            do mu = -n+1, n-1
            
                a = nom_a / denom_mu(mu+n)
                b = nom_b / (sqrt(2.0_dp)*denom_mu(mu+n))
                b2 = nom_b2 / (sqrt(2.0_dp)*denom_mu(mu+n))
                    
                x = mu+n+1
                y = m+n+1
                
                locD(x,y) = D1(4,4) * a * DD(x+1,y+1) &
                + b * D1(4,5) * DD(x+1,y) &
                + b2 * D1(4,3) * DD(x+1,y+2)
            end do
            
            !___________________________________________________!

            mu = -n

            cm = sqrt(dble(n+m)*(n-m)/dble(n*(2*n-1)) );
            dm = sqrt( dble(n+m)*(n+m-1)/dble(2*n*(2*n-1)) );  
            dmm = sqrt( dble(n-m)*(n-m-1)/dble(2*n*(2*n-1)) );
            
            x = mu+n+1;
            y = m+n+1;
        

            locD(x,y) = (D1(3,4) * cm * DD(x+2,y+1) &
            + dm * D1(3,5) * DD(x+2,y) &
            + dmm * D1(3,3) * DD(x+2,y+2))

            !_________________________________________________!

            mu = n;

            x = mu+n+1;
            y = m+n+1;

            locD(x,y) = (D1(5,4) * cm * DD(x,y+1) &
            + dm * D1(5,5) * DD(x,y) &
            + dmm * D1(5,3) * DD(x,y+2));

        end do
        
        DD(:,:) = cmplx(0.0_dp,0.0_dp,kind=dp)
        en = 2*(n+2)-1
        en2 = 2*n+1
        DD(3:en,3:en) = locD(1:en2,1:en2)

        ind1 = n**2;
        ind2 = (n+1)**2 - 1; 

        do m2 = -n,n
            do mu2 = -n,n
                las = las + 1

                ind1 = n*n + n + m2
                ind2 = n*n + n + mu2

                if(m2 >= 0 .and. mu2 >= 0) then
                    delta = 1
                end if
                
                if(m2 >= 0 .and. mu2 < 0) then
                    delta = (-1)**mu2
                end if
                
                if(m2 < 0 .and. mu2 >= 0) then
                    delta = (-1)**m2
                    
                end if
                
                if(m2 < 0 .and. mu2 < 0) then
                    delta = (-1)**(m2+mu2)
                    
                end if

                !delta = 1
        
                spD(ind1,ind2) = delta * locD(m2+n+1,mu2+n+1)
            


            end do
        end do

    end do
end subroutine sph_rotation_gen

end module 
