# Supplementary material for: Radiative transfer with reciprocal transactions: Numerical method and its implementation
Source: PLoS One. 2019 Jan 8;14(1):e0210155. doi: 10.1371/journal.pone.0210155 (PMC6324827; doi:10.1371/journal.pone.0210155)
Supplement: S1 Source Code — A link to the latest version: https://bitbucket.org/planetarysystemresearch/r2t2_pub. (ZIP) [file pone.0210155.s001.zip › r2t2_pub/src/fullf/CMakeLists.txt]

########################################
# Set up how to compile the source files
########################################


SET(FULLF_src   ${SRCFULLF}/common.f90
                ${SRCFULLF}/sfunctions.f90
                ${SRCFULLF}/translations.f90
                ${SRCFULLF}/mie.f90
                ${SRCFULLF}/io.f90
                ${SRCFULLF}/translations_extension.f90
                ${SRCFULLF}/mie_extension.f90
                ${SRCFULLF}/T_matrix.f90
)


ADD_LIBRARY(${FULLFLIB} STATIC ${FULLF_src})

include_directories(${HDF5_INCLUDE_DIR})
target_link_libraries(${FULLFLIB} ${HDF5_Fortran_LIBRARIES})
