# Supplementary material for: Radiative transfer with reciprocal transactions: Numerical method and its implementation
Source: PLoS One. 2019 Jan 8;14(1):e0210155. doi: 10.1371/journal.pone.0210155 (PMC6324827; doi:10.1371/journal.pone.0210155)
Supplement: S1 Source Code — A link to the latest version: https://bitbucket.org/planetarysystemresearch/r2t2_pub. (ZIP) [file pone.0210155.s001.zip › r2t2_pub/cmake/Modules/SetParallelizationLibrary.cmake]

# Turns on either OpenMP or MPI
# If both are requested, the other is disabled
# When one is turned on, the other is turned off
# If both are off, we explicitly disable them just in case

IF (USE_OPENMP AND USE_MPI)
    MESSAGE (FATAL_ERROR "Cannot use both OpenMP and MPI")
ELSEIF (USE_OPENMP)
    # Find OpenMP
    IF (NOT OpenMP_Fortran_FLAGS)
        FIND_PACKAGE (OpenMP_Fortran)
        IF (NOT OpenMP_Fortran_FLAGS)
            MESSAGE (FATAL_ERROR "Fortran compiler does not support OpenMP")
        ENDIF (NOT OpenMP_Fortran_FLAGS)
    ENDIF (NOT OpenMP_Fortran_FLAGS)
    # Turn of MPI
    UNSET (MPI_FOUND CACHE)
    UNSET (MPI_COMPILER CACHE)
    UNSET (MPI_LIBRARY CACHE)
ELSEIF (USE_MPI)
    # Find MPI
    IF (NOT MPI_Fortran_FOUND)
        FIND_PACKAGE (MPI REQUIRED)
    ENDIF (NOT MPI_Fortran_FOUND)
    # Turn off OpenMP
    SET (OMP_NUM_PROCS 0 CACHE
         STRING "Number of processors OpenMP may use" FORCE)
    UNSET (OpenMP_C_FLAGS CACHE)
    UNSET (GOMP_Fortran_LINK_FLAGS CACHE)
ELSE ()
    # Turn off both OpenMP and MPI
    SET (OMP_NUM_PROCS 0 CACHE
         STRING "Number of processors OpenMP may use" FORCE)
    UNSET (OpenMP_Fortran_FLAGS CACHE)
    UNSET (GOMP_Fortran_LINK_FLAGS CACHE)
    UNSET (MPI_FOUND CACHE)
    UNSET (MPI_COMPILER CACHE)
    UNSET (MPI_LIBRARY CACHE)
ENDIF (USE_OPENMP AND USE_MPI)
