# Supplementary material for: Radiative transfer with reciprocal transactions: Numerical method and its implementation
Source: PLoS One. 2019 Jan 8;14(1):e0210155. doi: 10.1371/journal.pone.0210155 (PMC6324827; doi:10.1371/journal.pone.0210155)
Supplement: S1 Source Code — A link to the latest version: https://bitbucket.org/planetarysystemresearch/r2t2_pub. (ZIP) [file pone.0210155.s001.zip › r2t2_pub/cmake/Modules/FindOpenMP_Fortran.cmake]

# - Finds OpenMP support
# This module can be used to detect OpenMP support in a compiler.
# If the compiler supports OpenMP, the flags required to compile with
# openmp support are set.  
#
# This module was modified from the standard FindOpenMP module to find Fortran
# flags.
#
# The following variables are set:
#   OpenMP_Fortran_FLAGS - flags to add to the Fortran compiler for OpenMP
#                          support.  In general, you must use these at both
#                          compile- and link-time.
#   OMP_NUM_PROCS - the max number of processors available to OpenMP

#=============================================================================
# Copyright 2009 Kitware, Inc.
# Copyright 2008-2009 André Rigland Brodtkorb <Andre.Brodtkorb@ifi.uio.no>
#
# Distributed under the OSI-approved BSD License (the "License");
# see accompanying file Copyright.txt for details.
#
# This software is distributed WITHOUT ANY WARRANTY; without even the
# implied warranty of MERCHANTABILITY or FITNESS FOR A PARTICULAR PURPOSE.
# See the License for more information.
#=============================================================================
# (To distribute this file outside of CMake, substitute the full
#  License text for the above reference.)

INCLUDE (${CMAKE_ROOT}/Modules/FindPackageHandleStandardArgs.cmake)

SET (OpenMP_Fortran_FLAG_CANDIDATES
     #Microsoft Visual Studio
     "/openmp"
     #Intel windows
     "/Qopenmp" 
     #Intel
     "-openmp" 
     #Gnu
     "-fopenmp"
     #Empty, if compiler automatically accepts openmp
     " "
     #Sun
     "-xopenmp"
     #HP
     "+Oopenmp"
     #IBM XL C/c++
     "-qsmp"
     #Portland Group
     "-mp"
)

IF (DEFINED OpenMP_Fortran_FLAGS)
    SET (OpenMP_Fortran_FLAG_CANDIDATES)
ENDIF (DEFINED OpenMP_Fortran_FLAGS)

# check fortran compiler. also determine number of processors
FOREACH (FLAG ${OpenMP_Fortran_FLAG_CANDIDATES})
    SET (SAFE_CMAKE_REQUIRED_FLAGS "${CMAKE_REQUIRED_FLAGS}")
    SET (CMAKE_REQUIRED_FLAGS "${FLAG}")
    UNSET (OpenMP_FLAG_DETECTED CACHE)
    MESSAGE (STATUS "Try OpenMP Fortran flag = [${FLAG}]")
    FILE (WRITE "${CMAKE_BINARY_DIR}${CMAKE_FILES_DIRECTORY}/CMakeTmp/testFortranOpenMP.f90" 
"
program TestOpenMP
 use omp_lib
 write(*,'(I2)',ADVANCE='NO') omp_get_num_procs()
end program TestOpenMP
")
    SET (MACRO_CHECK_FUNCTION_DEFINITIONS
         "-DOpenMP_FLAG_DETECTED ${CMAKE_REQUIRED_FLAGS}")
    TRY_RUN (OpenMP_RUN_FAILED OpenMP_FLAG_DETECTED ${CMAKE_BINARY_DIR}
        ${CMAKE_BINARY_DIR}${CMAKE_FILES_DIRECTORY}/CMakeTmp/testFortranOpenMP.f90
        COMPILE_DEFINITIONS ${CMAKE_REQUIRED_DEFINITIONS}
        CMAKE_FLAGS -DCOMPILE_DEFINITIONS:STRING=${MACRO_CHECK_FUNCTION_DEFINITIONS}
        COMPILE_OUTPUT_VARIABLE OUTPUT
        RUN_OUTPUT_VARIABLE OMP_NUM_PROCS_INTERNAL)
    IF (OpenMP_FLAG_DETECTED)
        FILE (APPEND ${CMAKE_BINARY_DIR}${CMAKE_FILES_DIRECTORY}/CMakeOutput.log
             "Determining if the Fortran compiler supports OpenMP passed with "
             "the following output:\n${OUTPUT}\n\n")
        SET (OpenMP_FLAG_DETECTED 1)
        IF (OpenMP_RUN_FAILED)
            MESSAGE (FATAL_ERROR "OpenMP found, but test code did not run")
        ENDIF (OpenMP_RUN_FAILED)
        SET (OMP_NUM_PROCS ${OMP_NUM_PROCS_INTERNAL} CACHE
             STRING "Number of processors OpenMP may use" FORCE)
        SET (OpenMP_Fortran_FLAGS_INTERNAL "${FLAG}")
        BREAK ()
    ELSE ()
        FILE (APPEND ${CMAKE_BINARY_DIR}${CMAKE_FILES_DIRECTORY}/CMakeError.log
             "Determining if the Fortran compiler supports OpenMP failed with "
             "the following output:\n${OUTPUT}\n\n")
        SET (OpenMP_FLAG_DETECTED 0)
    ENDIF (OpenMP_FLAG_DETECTED)
ENDFOREACH (FLAG ${OpenMP_Fortran_FLAG_CANDIDATES})

SET (OpenMP_Fortran_FLAGS "${OpenMP_Fortran_FLAGS_INTERNAL}"
     CACHE STRING "Fortran compiler flags for OpenMP parallization")

# handle the standard arguments for FIND_PACKAGE
FIND_PACKAGE_HANDLE_STANDARD_ARGS (OpenMP_Fortran DEFAULT_MSG 
    OpenMP_Fortran_FLAGS)

MARK_AS_ADVANCED(OpenMP_Fortran_FLAGS)
