# Supplementary material for: Radiative transfer with reciprocal transactions: Numerical method and its implementation
Source: PLoS One. 2019 Jan 8;14(1):e0210155. doi: 10.1371/journal.pone.0210155 (PMC6324827; doi:10.1371/journal.pone.0210155)
Supplement: S1 Source Code — A link to the latest version: https://bitbucket.org/planetarysystemresearch/r2t2_pub. (ZIP) [file pone.0210155.s001.zip › r2t2_pub/src/dsfmt/dsfmt/dSFMT.h]

#pragma once
/**
 * @file dSFMT.h
 *
 * @brief double precision SIMD oriented Fast Mersenne Twister(dSFMT)
 * pseudorandom number generator based on IEEE 754 format.
 *
 * @author Mutsuo Saito (Hiroshima University)
 * @author Makoto Matsumoto (Hiroshima University)
 *
 * Copyright (C) 2007, 2008 Mutsuo Saito, Makoto Matsumoto and
 * Hiroshima University. All rights reserved.
 * Copyright (C) 2012 Mutsuo Saito, Makoto Matsumoto,
 * Hiroshima University and The University of Tokyo.
 * All rights reserved.
 *
 * The new BSD License is applied to this software.
 * see LICENSE.txt
 *
 * @note We assume that your system has inttypes.h.  If your system
 * doesn't have inttypes.h, you have to typedef uint32_t and uint64_t,
 * and you have to define PRIu64 and PRIx64 in this file as follows:
 * @verbatim
 typedef unsigned int uint32_t
 typedef unsigned long long uint64_t
 #define PRIu64 "llu"
 #define PRIx64 "llx"
@endverbatim
 * uint32_t must be exactly 32-bit unsigned integer type (no more, no
 * less), and uint64_t must be exactly 64-bit unsigned integer type.
 * PRIu64 and PRIx64 are used for printf function to print 64-bit
 * unsigned int and 64-bit unsigned int in hexadecimal format.
 */

#ifndef DSFMT_H
#define DSFMT_H
#if defined(__cplusplus)
extern "C" {
#endif

#include <stdio.h>
#include <assert.h>

#if !defined(DSFMT_MEXP)
#ifdef __GNUC__
  #warning "DSFMT_MEXP is not defined. I assume DSFMT_MEXP is 19937."
#endif
  #define DSFMT_MEXP 19937
#endif
/*-----------------
  BASIC DEFINITIONS
  -----------------*/
/* Mersenne Exponent. The period of the sequence
 *  is a multiple of 2^DSFMT_MEXP-1.
 * #define DSFMT_MEXP 19937 */
/** DSFMT generator has an internal state array of 128-bit integers,
 * and N is its size. */
#define DSFMT_N ((DSFMT_MEXP - 128) / 104 + 1)
/** N32 is the size of internal state array when regarded as an array
 * of 32-bit integers.*/
#define DSFMT_N32 (DSFMT_N * 4)
/** N64 is the size of internal state array when regarded as an array
 * of 64-bit integers.*/
#define DSFMT_N64 (DSFMT_N * 2)

#if !defined(DSFMT_BIG_ENDIAN)
#  if defined(__BYTE_ORDER) && defined(__BIG_ENDIAN)
#    if __BYTE_ORDER == __BIG_ENDIAN
#      define DSFMT_BIG_ENDIAN 1
#    endif
#  elif defined(_BYTE_ORDER) && defined(_BIG_ENDIAN)
#    if _BYTE_ORDER == _BIG_ENDIAN
#      define DSFMT_BIG_ENDIAN 1
#    endif
#  elif defined(__BYTE_ORDER__) && defined(__BIG_ENDIAN__)
#    if __BYTE_ORDER__ == __BIG_ENDIAN__
#      define DSFMT_BIG_ENDIAN 1
#    endif
#  elif defined(BYTE_ORDER) && defined(BIG_ENDIAN)
#    if BYTE_ORDER == BIG_ENDIAN
#      define DSFMT_BIG_ENDIAN 1
#    endif
#  elif defined(__BIG_ENDIAN) || defined(_BIG_ENDIAN) \
    || defined(__BIG_ENDIAN__) || defined(BIG_ENDIAN)
#      define DSFMT_BIG_ENDIAN 1
#  endif
#endif

#if defined(DSFMT_BIG_ENDIAN) && defined(__amd64)
#  undef DSFMT_BIG_ENDIAN
#endif

#if defined(__STDC_VERSION__) && (__STDC_VERSION__ >= 199901L)
#  include <inttypes.h>
#elif defined(_MSC_VER) || defined(__BORLANDC__)
#  if !defined(DSFMT_UINT32_DEFINED) && !defined(SFMT_UINT32_DEFINED)
typedef unsigned int uint32_t;
typedef unsigned __int64 uint64_t;
#    ifndef UINT64_C
#      define UINT64_C(v) (v ## ui64)
#    endif
#    define DSFMT_UINT32_DEFINED
#    if !defined(inline) && !defined(__cplusplus)
#      define inline __inline
#    endif
#  endif
#else
#  include <inttypes.h>
#  if !defined(inline) && !defined(__cplusplus)
#    if defined(__GNUC__)
#      define inline __inline__
#    else
#      define inline
#    endif
#  endif
#endif

#ifndef PRIu64
#  if defined(_MSC_VER) || defined(__BORLANDC__)
#    define PRIu64 "I64u"
#    define PRIx64 "I64x"
#  else
#    define PRIu64 "llu"
#    define PRIx64 "llx"
#  endif
#endif

#ifndef UINT64_C
#  define UINT64_C(v) (v ## ULL)
#endif

/*------------------------------------------
  128-bit SIMD like data type for standard C
  ------------------------------------------*/
#if defined(HAVE_ALTIVEC)
#  if !defined(__APPLE__)
#    include <altivec.h>
#  endif
/** 128-bit data structure */
union W128_T {
    vector unsigned int s;
    uint64_t u[2];
    uint32_t u32[4];
    double d[2];
};

#elif defined(HAVE_SSE2)
#  include <emmintrin.h>

/** 128-bit data structure */
union W128_T {
    __m128i si;
    __m128d sd;
    uint64_t u[2];
    uint32_t u32[4];
    double d[2];
};
#else  /* standard C */
/** 128-bit data structure */
union W128_T {
    uint64_t u[2];
    uint32_t u32[4];
    double d[2];
};
#endif

/** 128-bit data type */
typedef union W128_T w128_t;

/** the 128-bit internal state array */
struct DSFMT_T {
    w128_t status[DSFMT_N + 1];
    int idx;
};
typedef struct DSFMT_T dsfmt_t;

/** dsfmt internal state vector */
extern dsfmt_t dsfmt_global_data;
/** dsfmt mexp for check */
extern const int dsfmt_global_mexp;

void dsfmt_gen_rand_all(dsfmt_t *dsfmt);
void dsfmt_fill_array_open_close(dsfmt_t *dsfmt, double array[], int size);
void dsfmt_fill_array_close_open(dsfmt_t *dsfmt, double array[], int size);
void dsfmt_fill_array_open_open(dsfmt_t *dsfmt, double array[], int size);
void dsfmt_fill_array_close1_open2(dsfmt_t *dsfmt, double array[], int size);
void dsfmt_chk_init_gen_rand(dsfmt_t *dsfmt, uint32_t seed, int mexp);
void dsfmt_chk_init_by_array(dsfmt_t *dsfmt, uint32_t init_key[],
                             int key_length, int mexp);
const char *dsfmt_get_idstring(void);
int dsfmt_get_min_array_size(void);

#if defined(__GNUC__)
#  define DSFMT_PRE_INLINE inline static
#  define DSFMT_PST_INLINE __attribute__((always_inline))
#elif defined(_MSC_VER) && _MSC_VER >= 1200
#  define DSFMT_PRE_INLINE __forceinline static
#  define DSFMT_PST_INLINE
#else
#  define DSFMT_PRE_INLINE inline static
#  define DSFMT_PST_INLINE
#endif
DSFMT_PRE_INLINE uint32_t dsfmt_genrand_uint32(dsfmt_t *dsfmt) DSFMT_PST_INLINE;
DSFMT_PRE_INLINE double dsfmt_genrand_close1_open2(dsfmt_t *dsfmt)
    DSFMT_PST_INLINE;
DSFMT_PRE_INLINE double dsfmt_genrand_close_open(dsfmt_t *dsfmt)
    DSFMT_PST_INLINE;
DSFMT_PRE_INLINE double dsfmt_genrand_open_close(dsfmt_t *dsfmt)
    DSFMT_PST_INLINE;
DSFMT_PRE_INLINE double dsfmt_genrand_open_open(dsfmt_t *dsfmt)
    DSFMT_PST_INLINE;
DSFMT_PRE_INLINE uint32_t dsfmt_gv_genrand_uint32(void) DSFMT_PST_INLINE;
DSFMT_PRE_INLINE double dsfmt_gv_genrand_close1_open2(void) DSFMT_PST_INLINE;
DSFMT_PRE_INLINE double dsfmt_gv_genrand_close_open(void) DSFMT_PST_INLINE;
DSFMT_PRE_INLINE double dsfmt_gv_genrand_open_close(void) DSFMT_PST_INLINE;
DSFMT_PRE_INLINE double dsfmt_gv_genrand_open_open(void) DSFMT_PST_INLINE;
DSFMT_PRE_INLINE void dsfmt_gv_fill_array_open_close(double array[], int size)
    DSFMT_PST_INLINE;
DSFMT_PRE_INLINE void dsfmt_gv_fill_array_close_open(double array[], int size)
    DSFMT_PST_INLINE;
DSFMT_PRE_INLINE void dsfmt_gv_fill_array_open_open(double array[], int size)
    DSFMT_PST_INLINE;
DSFMT_PRE_INLINE void dsfmt_gv_fill_array_close1_open2(double array[], int size)
    DSFMT_PST_INLINE;
DSFMT_PRE_INLINE void dsfmt_gv_init_gen_rand(uint32_t seed) DSFMT_PST_INLINE;
DSFMT_PRE_INLINE void dsfmt_gv_init_by_array(uint32_t init_key[],
                                             int key_length) DSFMT_PST_INLINE;
DSFMT_PRE_INLINE void dsfmt_init_gen_rand(dsfmt_t *dsfmt, uint32_t seed)
    DSFMT_PST_INLINE;
DSFMT_PRE_INLINE void dsfmt_init_by_array(dsfmt_t *dsfmt, uint32_t init_key[],
                                          int key_length) DSFMT_PST_INLINE;

/**
 * This function generates and returns unsigned 32-bit integer.
 * This is slower than SFMT, only for convenience usage.
 * dsfmt_init_gen_rand() or dsfmt_init_by_array() must be called
 * before this function.
 * @param dsfmt dsfmt internal state date
 * @return double precision floating point pseudorandom number
 */
inline static uint32_t dsfmt_genrand_uint32(dsfmt_t *dsfmt) {
    uint32_t r;
    uint64_t *psfmt64 = &dsfmt->status[0].u[0];

    if (dsfmt->idx >= DSFMT_N64) {
        dsfmt_gen_rand_all(dsfmt);
        dsfmt->idx = 0;
    }
    r = psfmt64[dsfmt->idx++] & 0xffffffffU;
    return r;
}

/**
 * This function generates and returns double precision pseudorandom
 * number which distributes uniformly in the range [1, 2).  This is
 * the primitive and faster than generating numbers in other ranges.
 * dsfmt_init_gen_rand() or dsfmt_init_by_array() must be called
 * before this function.
 * @param dsfmt dsfmt internal state date
 * @return double precision floating point pseudorandom number
 */
inline static double dsfmt_genrand_close1_open2(dsfmt_t *dsfmt) {
    double r;
    double *psfmt64 = &dsfmt->status[0].d[0];

    if (dsfmt->idx >= DSFMT_N64) {
        dsfmt_gen_rand_all(dsfmt);
        dsfmt->idx = 0;
    }
    r = psfmt64[dsfmt->idx++];
    return r;
}

/**
 * This function generates and returns unsigned 32-bit integer.
 * This is slower than SFMT, only for convenience usage.
 * dsfmt_gv_init_gen_rand() or dsfmt_gv_init_by_array() must be called
 * before this function.  This function uses \b global variables.
 * @return double precision floating point pseudorandom number
 */
inline static uint32_t dsfmt_gv_genrand_uint32(void) {
    return dsfmt_genrand_uint32(&dsfmt_global_data);
}

/**
 * This function generates and returns double precision pseudorandom
 * number which distributes uniformly in the range [1, 2).
 * dsfmt_gv_init_gen_rand() or dsfmt_gv_init_by_array() must be called
 * before this function. This function uses \b global variables.
 * @return double precision floating point pseudorandom number
 */
inline static double dsfmt_gv_genrand_close1_open2(void) {
    return dsfmt_genrand_close1_open2(&dsfmt_global_data);
}

/**
 * This function generates and returns double precision pseudorandom
 * number which distributes uniformly in the range [0, 1).
 * dsfmt_init_gen_rand() or dsfmt_init_by_array() must be called
 * before this function.
 * @param dsfmt dsfmt internal state date
 * @return double precision floating point pseudorandom number
 */
inline static double dsfmt_genrand_close_open(dsfmt_t *dsfmt) {
    return dsfmt_genrand_close1_open2(dsfmt) - 1.0;
}

/**
 * This function generates and returns double precision pseudorandom
 * number which distributes uniformly in the range [0, 1).
 * dsfmt_gv_init_gen_rand() or dsfmt_gv_init_by_array() must be called
 * before this function. This function uses \b global variables.
 * @return double precision floating point pseudorandom number
 */
inline static double dsfmt_gv_genrand_close_open(void) {
    return dsfmt_gv_genrand_close1_open2() - 1.0;
}

/**
 * This function generates and returns double precision pseudorandom
 * number which distributes uniformly in the range (0, 1].
 * dsfmt_init_gen_rand() or dsfmt_init_by_array() must be called
 * before this function.
 * @param dsfmt dsfmt internal state date
 * @return double precision floating point pseudorandom number
 */
inline static double dsfmt_genrand_open_close(dsfmt_t *dsfmt) {
    return 2.0 - dsfmt_genrand_close1_open2(dsfmt);
}

/**
 * This function generates and returns double precision pseudorandom
 * number which distributes uniformly in the range (0, 1].
 * dsfmt_gv_init_gen_rand() or dsfmt_gv_init_by_array() must be called
 * before this function. This function uses \b global variables.
 * @return double precision floating point pseudorandom number
 */
inline static double dsfmt_gv_genrand_open_close(void) {
    return 2.0 - dsfmt_gv_genrand_close1_open2();
}

/**
 * This function generates and returns double precision pseudorandom
 * number which distributes uniformly in the range (0, 1).
 * dsfmt_init_gen_rand() or dsfmt_init_by_array() must be called
 * before this function.
 * @param dsfmt dsfmt internal state date
 * @return double precision floating point pseudorandom number
 */
inline static double dsfmt_genrand_open_open(dsfmt_t *dsfmt) {
    double *dsfmt64 = &dsfmt->status[0].d[0];
    union {
        double d;
        uint64_t u;
    } r;

    if (dsfmt->idx >= DSFMT_N64) {
        dsfmt_gen_rand_all(dsfmt);
        dsfmt->idx = 0;
    }
    r.d = dsfmt64[dsfmt->idx++];
    r.u |= 1;
    return r.d - 1.0;
}

/**
 * This function generates and returns double precision pseudorandom
 * number which distributes uniformly in the range (0, 1).
 * dsfmt_gv_init_gen_rand() or dsfmt_gv_init_by_array() must be called
 * before this function. This function uses \b global variables.
 * @return double precision floating point pseudorandom number
 */
inline static double dsfmt_gv_genrand_open_open(void) {
    return dsfmt_genrand_open_open(&dsfmt_global_data);
}

/**
 * This function generates double precision floating point
 * pseudorandom numbers which distribute in the range [1, 2) to the
 * specified array[] by one call. This function is the same as
 * dsfmt_fill_array_close1_open2() except that this function uses
 * \b global variables.
 * @param array an array where pseudorandom numbers are filled
 * by this function.
 * @param size the number of pseudorandom numbers to be generated.
 * see also \sa dsfmt_fill_array_close1_open2()
 */
inline static void dsfmt_gv_fill_array_close1_open2(double array[], int size) {
    dsfmt_fill_array_close1_open2(&dsfmt_global_data, array, size);
}

/**
 * This function generates double precision floating point
 * pseudorandom numbers which distribute in the range (0, 1] to the
 * specified array[] by one call. This function is the same as
 * dsfmt_gv_fill_array_close1_open2() except the distribution range.
 * This function uses \b global variables.
 * @param array an array where pseudorandom numbers are filled
 * by this function.
 * @param size the number of pseudorandom numbers to be generated.
 * see also \sa dsfmt_fill_array_close1_open2() and \sa
 * dsfmt_gv_fill_array_close1_open2()
 */
inline static void dsfmt_gv_fill_array_open_close(double array[], int size) {
    dsfmt_fill_array_open_close(&dsfmt_global_data, array, size);
}

/**
 * This function generates double precision floating point
 * pseudorandom numbers which distribute in the range [0, 1) to the
 * specified array[] by one call. This function is the same as
 * dsfmt_gv_fill_array_close1_open2() except the distribution range.
 * This function uses \b global variables.
 * @param array an array where pseudorandom numbers are filled
 * by this function.
 * @param size the number of pseudorandom numbers to be generated.
 * see also \sa dsfmt_fill_array_close1_open2() \sa
 * dsfmt_gv_fill_array_close1_open2()
 */
inline static void dsfmt_gv_fill_array_close_open(double array[], int size) {
    dsfmt_fill_array_close_open(&dsfmt_global_data, array, size);
}

/**
 * This function generates double precision floating point
 * pseudorandom numbers which distribute in the range (0, 1) to the
 * specified array[] by one call. This function is the same as
 * dsfmt_gv_fill_array_close1_open2() except the distribution range.
 * This function uses \b global variables.
 * @param array an array where pseudorandom numbers are filled
 * by this function.
 * @param size the number of pseudorandom numbers to be generated.
 * see also \sa dsfmt_fill_array_close1_open2() \sa
 * dsfmt_gv_fill_array_close1_open2()
 */
inline static void dsfmt_gv_fill_array_open_open(double array[], int size) {
    dsfmt_fill_array_open_open(&dsfmt_global_data, array, size);
}

/**
 * This function initializes the internal state array with a 32-bit
 * integer seed.
 * @param dsfmt dsfmt state vector.
 * @param seed a 32-bit integer used as the seed.
 */
inline static void dsfmt_init_gen_rand(dsfmt_t *dsfmt, uint32_t seed) {
    dsfmt_chk_init_gen_rand(dsfmt, seed, DSFMT_MEXP);
}

/**
 * This function initializes the internal state array with a 32-bit
 * integer seed. This function uses \b global variables.
 * @param seed a 32-bit integer used as the seed.
 * see also \sa dsfmt_init_gen_rand()
 */
inline static void dsfmt_gv_init_gen_rand(uint32_t seed) {
    dsfmt_init_gen_rand(&dsfmt_global_data, seed);
}

/**
 * This function initializes the internal state array,
 * with an array of 32-bit integers used as the seeds.
 * @param dsfmt dsfmt state vector
 * @param init_key the array of 32-bit integers, used as a seed.
 * @param key_length the length of init_key.
 */
inline static void dsfmt_init_by_array(dsfmt_t *dsfmt, uint32_t init_key[],
                                       int key_length) {
    dsfmt_chk_init_by_array(dsfmt, init_key, key_length, DSFMT_MEXP);
}

/**
 * This function initializes the internal state array,
 * with an array of 32-bit integers used as the seeds.
 * This function uses \b global variables.
 * @param init_key the array of 32-bit integers, used as a seed.
 * @param key_length the length of init_key.
 * see also \sa dsfmt_init_by_array()
 */
inline static void dsfmt_gv_init_by_array(uint32_t init_key[], int key_length) {
    dsfmt_init_by_array(&dsfmt_global_data, init_key, key_length);
}

#if !defined(DSFMT_DO_NOT_USE_OLD_NAMES)
DSFMT_PRE_INLINE const char *get_idstring(void) DSFMT_PST_INLINE;
DSFMT_PRE_INLINE int get_min_array_size(void) DSFMT_PST_INLINE;
DSFMT_PRE_INLINE void init_gen_rand(uint32_t seed) DSFMT_PST_INLINE;
DSFMT_PRE_INLINE void init_by_array(uint32_t init_key[], int key_length)
    DSFMT_PST_INLINE;
DSFMT_PRE_INLINE double genrand_close1_open2(void) DSFMT_PST_INLINE;
DSFMT_PRE_INLINE double genrand_close_open(void) DSFMT_PST_INLINE;
DSFMT_PRE_INLINE double genrand_open_close(void) DSFMT_PST_INLINE;
DSFMT_PRE_INLINE double genrand_open_open(void) DSFMT_PST_INLINE;
DSFMT_PRE_INLINE void fill_array_open_close(double array[], int size)
    DSFMT_PST_INLINE;
DSFMT_PRE_INLINE void fill_array_close_open(double array[], int size)
    DSFMT_PST_INLINE;
DSFMT_PRE_INLINE void fill_array_open_open(double array[], int size)
    DSFMT_PST_INLINE;
DSFMT_PRE_INLINE void fill_array_close1_open2(double array[], int size)
    DSFMT_PST_INLINE;

/**
 * This function is just the same as dsfmt_get_idstring().
 * @return id string.
 * see also \sa dsfmt_get_idstring()
 */
inline static const char *get_idstring(void) {
    return dsfmt_get_idstring();
}

/**
 * This function is just the same as dsfmt_get_min_array_size().
 * @return minimum size of array used for fill_array functions.
 * see also \sa dsfmt_get_min_array_size()
 */
inline static int get_min_array_size(void) {
    return dsfmt_get_min_array_size();
}

/**
 * This function is just the same as dsfmt_gv_init_gen_rand().
 * @param seed a 32-bit integer used as the seed.
 * see also \sa dsfmt_gv_init_gen_rand(), \sa dsfmt_init_gen_rand().
 */
inline static void init_gen_rand(uint32_t seed) {
    dsfmt_gv_init_gen_rand(seed);
}

/**
 * This function is just the same as dsfmt_gv_init_by_array().
 * @param init_key the array of 32-bit integers, used as a seed.
 * @param key_length the length of init_key.
 * see also \sa dsfmt_gv_init_by_array(), \sa dsfmt_init_by_array().
 */
inline static void init_by_array(uint32_t init_key[], int key_length) {
    dsfmt_gv_init_by_array(init_key, key_length);
}

/**
 * This function is just the same as dsfmt_gv_genrand_close1_open2().
 * @return double precision floating point number.
 * see also \sa dsfmt_genrand_close1_open2() \sa
 * dsfmt_gv_genrand_close1_open2()
 */
inline static double genrand_close1_open2(void) {
    return dsfmt_gv_genrand_close1_open2();
}

/**
 * This function is just the same as dsfmt_gv_genrand_close_open().
 * @return double precision floating point number.
 * see also \sa dsfmt_genrand_close_open() \sa
 * dsfmt_gv_genrand_close_open()
 */
inline static double genrand_close_open(void) {
    return dsfmt_gv_genrand_close_open();
}

/**
 * This function is just the same as dsfmt_gv_genrand_open_close().
 * @return double precision floating point number.
 * see also \sa dsfmt_genrand_open_close() \sa
 * dsfmt_gv_genrand_open_close()
 */
inline static double genrand_open_close(void) {
    return dsfmt_gv_genrand_open_close();
}

/**
 * This function is just the same as dsfmt_gv_genrand_open_open().
 * @return double precision floating point number.
 * see also \sa dsfmt_genrand_open_open() \sa
 * dsfmt_gv_genrand_open_open()
 */
inline static double genrand_open_open(void) {
    return dsfmt_gv_genrand_open_open();
}

/**
 * This function is juset the same as dsfmt_gv_fill_array_open_close().
 * @param array an array where pseudorandom numbers are filled
 * by this function.
 * @param size the number of pseudorandom numbers to be generated.
 * see also \sa dsfmt_gv_fill_array_open_close(), \sa
 * dsfmt_fill_array_close1_open2(), \sa
 * dsfmt_gv_fill_array_close1_open2()
 */
inline static void fill_array_open_close(double array[], int size) {
    dsfmt_gv_fill_array_open_close(array, size);
}

/**
 * This function is juset the same as dsfmt_gv_fill_array_close_open().
 * @param array an array where pseudorandom numbers are filled
 * by this function.
 * @param size the number of pseudorandom numbers to be generated.
 * see also \sa dsfmt_gv_fill_array_close_open(), \sa
 * dsfmt_fill_array_close1_open2(), \sa
 * dsfmt_gv_fill_array_close1_open2()
 */
inline static void fill_array_close_open(double array[], int size) {
    dsfmt_gv_fill_array_close_open(array, size);
}

/**
 * This function is juset the same as dsfmt_gv_fill_array_open_open().
 * @param array an array where pseudorandom numbers are filled
 * by this function.
 * @param size the number of pseudorandom numbers to be generated.
 * see also \sa dsfmt_gv_fill_array_open_open(), \sa
 * dsfmt_fill_array_close1_open2(), \sa
 * dsfmt_gv_fill_array_close1_open2()
 */
inline static void fill_array_open_open(double array[], int size) {
    dsfmt_gv_fill_array_open_open(array, size);
}

/**
 * This function is juset the same as dsfmt_gv_fill_array_close1_open2().
 * @param array an array where pseudorandom numbers are filled
 * by this function.
 * @param size the number of pseudorandom numbers to be generated.
 * see also \sa dsfmt_fill_array_close1_open2(), \sa
 * dsfmt_gv_fill_array_close1_open2()
 */
inline static void fill_array_close1_open2(double array[], int size) {
    dsfmt_gv_fill_array_close1_open2(array, size);
}
#endif /* DSFMT_DO_NOT_USE_OLD_NAMES */

#if defined(__cplusplus)
}
#endif

#endif /* DSFMT_H */
