# Supplementary material for: Radiative transfer with reciprocal transactions: Numerical method and its implementation
Source: PLoS One. 2019 Jan 8;14(1):e0210155. doi: 10.1371/journal.pone.0210155 (PMC6324827; doi:10.1371/journal.pone.0210155)
Supplement: S1 Source Code — A link to the latest version: https://bitbucket.org/planetarysystemresearch/r2t2_pub. (ZIP) [file pone.0210155.s001.zip › r2t2_pub/src/dsfmt/dsfmt/dSFMT.86243.out.txt]

dSFMT2-86243:231-13:ffedff6ffffdf-ffff7fdffff7e
init_gen_rand(0) generated randoms [1, 2)
1.765181698622537 1.745246305991537 1.568323803250302 1.827824719028969 
1.101178624490813 1.347354743836463 1.097191252474847 1.915503700557514 
1.198507374913141 1.056820215705049 1.949530905017576 1.438802247136309 
1.113168914210107 1.005473162182421 1.880358347409998 1.738588520576085 
1.470398480201266 1.219716459013271 1.837640074719590 1.874551284755338 
1.808938223243638 1.668383003032249 1.115300406955583 1.163181563659379 
1.922106723810994 1.936923350595126 1.802628634366497 1.082629484988284 
1.587370539628257 1.432441823896538 1.172268743288212 1.831491157717728 
1.928825729078115 1.922310539778443 1.386074853898265 1.378334603058208 
1.723615386792368 1.540648589033718 1.656970306859184 1.844043106092863 
1.555836120506224 1.999896592709473 1.853352918680036 1.826933747645315 
1.736713747181102 1.513294397458937 1.546593581819660 1.860704539910337 
1.371853620956868 1.419984620099757 1.647054894547300 1.887395868536668 
1.428420872930164 1.311981141985864 1.988023472416104 1.134036598799834 
1.235580280162740 1.259113651453670 1.419399134575188 1.042720760931558 
1.651289365283661 1.548550129439336 1.859966968643592 1.615119453661597 
1.264497449827219 1.598074861875461 1.022440023152810 1.322966629405794 
1.572172545633889 1.203911852660756 1.496889958503653 1.184677344233060 
1.453116488939879 1.224326576422344 1.068084814263264 1.171216483512322 
1.427853718951247 1.993690417273481 1.852303917623169 1.676947495251420 
1.533100700146991 1.267120275699945 1.862542440874861 1.600597499739502 
1.967221430708965 1.855250972969315 1.941185148042623 1.457490350448913 
1.907588159086757 1.796009630705529 1.064967324350087 1.618347580488876 
1.632830085721547 1.160888038651240 1.804860885189167 1.880905550607828 
1.844278400305870 1.642451115788039 1.429416146432916 1.901759970090507 
1.815413566652753 1.424832002240010 1.354727905525034 1.122360321077222 
1.012572981000545 1.015763668810936 1.891678528301639 1.980640958299456 
1.533363609581372 1.430727622568518 1.097689487366155 1.949555353797812 
1.202929686706243 1.343122708007109 1.112074913600784 1.016983654888810 
1.926053876299638 1.679111656183790 1.098571258965397 1.092818989794304 
1.830426448351739 1.988334889411491 1.040654281245255 1.279287447553215 
1.763543530562832 1.796547152931268 1.956540187264751 1.658161869178510 
1.680106990697865 1.746266539301626 1.201621352481211 1.392789566721822 
1.798374237531711 1.099507187934515 1.151613671578146 1.642836422397526 
1.394010457176212 1.908774724051728 1.652830353018381 1.075902580123474 
1.020615822722915 1.679231786206548 1.026693555555979 1.587067868537512 
1.673864958102685 1.135047412974155 1.449848718237269 1.786867681651178 
1.454871508468653 1.804602011771945 1.993983311302764 1.881556468914729 
1.913060918995395 1.744351547933984 1.851805726786879 1.818953471659235 
1.083285476571109 1.579121160880582 1.338182862468443 1.642229591990822 
1.200361401577975 1.079700334549017 1.335270693391085 1.129067890267160 
1.968758232510427 1.263791606117672 1.692877076067957 1.315429957490577 
1.062781828378683 1.960654976862618 1.289757198065540 1.174189778929012 
1.488621632393077 1.315189254090391 1.034382434227362 1.198705210603501 
1.412006267851311 1.591607285532602 1.076163103387708 1.807556117132787 
1.385936697005033 1.760787306118299 1.884847558037312 1.305473458637252 
1.215448272005204 1.951385670288744 1.741167378873126 1.331980404386577 
1.142829750863100 1.466719607772948 1.583061056920620 1.428970325753858 
1.952884860475229 1.012456627141712 1.523556414830881 1.837802456566910 
1.437731327944644 1.037070415799667 1.283524853924399 1.811033321677483 
1.634866452854624 1.343979449130309 1.541404565872617 1.662048861046135 
1.033280391222266 1.775954466874242 1.455111618369912 1.848549629564364 
1.884676089912528 1.125653053589357 1.959070554696008 1.913756020486574 
1.109211061685908 1.483390517826735 1.348508942030833 1.825915674812873 
1.993192890415165 1.012809846243837 1.654779113430412 1.510333638180296 
1.067164512113739 1.225785309951452 1.109532612859639 1.406670116334418 
1.486887796325284 1.913848782642950 1.780052489951587 1.624459001149832 
1.872993995801541 1.650650466651943 1.213840666160247 1.998197701220774 
1.668146985224236 1.185925420210720 1.810105157063410 1.954448593133374 
1.873145785887645 1.472039965825262 1.831596006614854 1.202032023151840 
1.611156721311658 1.009669067094778 1.558611615927114 1.315056750149521 
1.817372902313931 1.123291134957301 1.296759272380209 1.517093896781869 
1.712898885613581 1.414576152760222 1.820019430619521 1.048550997083760 
1.367246312611533 1.032874899882283 1.800491740511595 1.066723084898765 
1.773135594421367 1.851127158305219 1.333618126073145 1.802284471304903 
1.182210268459392 1.014056903489282 1.775987174449475 1.773327070538553 
1.828975904252808 1.693281233817192 1.641100452977166 1.034502450092455 
1.340466268191788 1.936961610475072 1.110799031238582 1.527171929115034 
1.293810379249919 1.818221951737458 1.358024704174534 1.272600840191142 
1.016009743264447 1.578567156792449 1.177784754990610 1.086779855994773 
1.867088609505160 1.004672484562085 1.992406324716299 1.986121486422956 
1.529902309790933 1.926083706854077 1.011772281657290 1.643412762389721 
1.931035184316172 1.346901622973077 1.441356570167401 1.406795058452974 
1.765252633392875 1.516301742972715 1.015761535579996 1.638085752041801 
1.162772364434417 1.095208699832609 1.391734646280789 1.235664459126808 
1.019676524034859 1.528586692489736 1.052297548249224 1.835943873553864 
1.475327256528815 1.716834648968639 1.278266176848869 1.723823817709478 
1.388127475590246 1.080541418285107 1.840108853369243 1.373439731055300 
1.265395840477185 1.203780678679644 1.975130433350111 1.867466841294212 
1.878463183528742 1.157226084915556 1.394114137602386 1.124342568654775 
1.131159729394239 1.988518367027182 1.939323812792199 1.927805787147309 
1.118458810939963 1.626609382291518 1.937786017236739 1.421418873905099 
1.206850404377509 1.359848669419079 1.014618648257808 1.459689904136230 
1.789003190472714 1.986307305160725 1.876817956552387 1.684135844924953 
1.934742272623396 1.000909217026576 1.156515368067990 1.391465474532883 
1.435555846167849 1.600637205502141 1.725879241049715 1.435794051653276 
1.757739656460197 1.279637749755620 1.490761648874604 1.574039399778558 
1.181152431034085 1.779198572833356 1.313273213866911 1.702794550671674 
1.027646238802732 1.403079472013286 1.173452466915214 1.919019303140637 
1.464610092104253 1.562982054995365 1.169813169360054 1.375495458258749 
1.577407661995414 1.952793140810516 1.468709071137478 1.248252052337165 
1.703052682323164 1.359533533757940 1.124695680955881 1.636765701836549 
1.253665060970316 1.600449105416704 1.379116079262188 1.496848728135161 
1.751140455371046 1.462731882854913 1.549256751885526 1.461669635467756 
1.722416764871353 1.290084322018083 1.123188816773292 1.301006340510989 
1.937427272641478 1.446079619504306 1.088358220531568 1.024718045853601 
1.102650073969364 1.071969536330223 1.838982353258666 1.666521700502796 
1.122610902839273 1.395875702861696 1.436306185229712 1.894504864563977 
1.068702625278251 1.239472193958679 1.962778824555782 1.200201818246346 
1.303015907130198 1.799113569064334 1.445412642526590 1.809147857103547 
1.238443468857320 1.496480876190895 1.079560068835407 1.168635708580150 
1.543275570650001 1.849126421161412 1.198378432081132 1.013228927895050 
1.691275462290296 1.900465624074946 1.230202106078925 1.128850251462093 
1.151619745466050 1.654147239829526 1.902441181223814 1.987946811067963 
1.938877748102251 1.426702914470791 1.092476736179220 1.321405409766963 
1.194283307962829 1.284944723877220 1.932408461942359 1.415704461857767 
1.018447279710538 1.618213678015894 1.664308898021911 1.261577509572813 
1.478023724787888 1.891947167087979 1.848401990668871 1.782994962374103 
1.942198389082806 1.566719214123350 1.059797720074661 1.749424289698460 
1.391112344660477 1.895158092997200 1.277312020410567 1.801585819721319 
1.208352989766611 1.320917912913223 1.486096677343459 1.622996800055332 
1.492868422479627 1.515718618375993 1.181962152396699 1.169929850603476 
1.553562602027784 1.137156126957716 1.209651142670455 1.670640360557465 
1.224512313871679 1.630216271936377 1.542669034938237 1.378875118301463 
1.363728363924662 1.648926374195947 1.219805179822903 1.716539345132784 
1.086823708381953 1.343142365608595 1.679134068366727 1.087541955934166 
1.957427348994582 1.438912759743293 1.370939354300884 1.534197951796541 
1.747197890857597 1.361769466104670 1.963772676146914 1.704627322614822 
1.742176773561477 1.667261932007193 1.800904937486759 1.717138519710238 
1.224195257025371 1.612072008274384 1.272748070256907 1.568440204983352 
1.691706017859623 1.293555953048671 1.077030889109707 1.390029565933167 
1.573453237440895 1.104937917231554 1.465692292611692 1.782263849769969 
1.140015288022792 1.871434657969255 1.561940918025713 1.411908116453118 
1.874410684780529 1.993440144014925 1.353136265617813 1.507008799114608 
1.483296950035340 1.494740996307531 1.556628267975761 1.307744257149760 
1.625618300367467 1.062079400372077 1.057590932560323 1.297402579782033 
1.988655383810324 1.907156587013846 1.462849852118216 1.897588506999880 
1.197651287155534 1.646834383574471 1.151527603722896 1.182933234895832 
1.293151090428494 1.111646109028054 1.720622708140405 1.397432216812145 
1.478218011356130 1.092601200142591 1.126568480619334 1.294795390344866 
1.698938461259925 1.659144579905487 1.180023283715762 1.751221216618334 
1.746564888891533 1.429666263882942 1.038482907825517 1.980240800634207 
1.910725577956144 1.498218851214196 1.416700693155990 1.379603131728697 
1.792464338898084 1.885204544368212 1.922233596302223 1.365346932891215 
1.024155822247981 1.336943019326279 1.519142086124668 1.120802566435804 
1.293358872865403 1.027629133242975 1.465386246336582 1.786715901674912 
1.165632875350794 1.022141659992823 1.841937409487360 1.694814071077547 
1.018455256282212 1.546260560177632 1.999832788050763 1.161667378601514 
1.847351009908086 1.323388401209629 1.048949329075631 1.388985358117510 
1.776020175352763 1.865836517708517 1.788533941814778 1.824521536909850 
1.873389911761783 1.637292100178774 1.413784876210428 1.799382426024530 
1.368104333446846 1.546597501730773 1.187105930747827 1.304252893638089 
1.643409751552936 1.213498188101350 1.958442791294501 1.939911346821125 
1.687094914842765 1.119481094592695 1.618194142790804 1.979636464094353 
1.150866953123993 1.865083309965089 1.031747566132454 1.124789824912707 
1.978930704637029 1.502086570240513 1.452274019498635 1.963070075180064 
1.242613010586402 1.896349066255181 1.594937238901222 1.411797617271013 
1.794637258488479 1.672253632980615 1.589673691578191 1.094475312600989 
1.837903769941812 1.481567738115929 1.494438629507939 1.129172538108133 
1.532272492843403 1.557311109310921 1.918545034016105 1.775035783640481 
1.743745386659547 1.295092737295900 1.454029620888463 1.649981436338684 
1.143333790736386 1.351491227152009 1.935474001687845 1.538463321926529 
1.786130035432466 1.053547336603017 1.462056155673015 1.579673004315338 
1.513470990269053 1.856214085904243 1.783906342733630 1.786650666574873 
1.375010871637780 1.024761392630316 1.360927817894924 1.368451139532735 
1.365579440530325 1.314952907722951 1.887306180332726 1.484213028632913 
1.940361937385803 1.035602201717233 1.129777045190485 1.758232758814659 
1.459510877790539 1.844031162901254 1.832746279318737 1.249313039125413 
1.781518445177559 1.431220733077604 1.212759376085801 1.945961693736160 
1.037579539372921 1.582555889783809 1.319943195501952 1.314826490066794 
1.859237877006167 1.500943301392903 1.725975350169460 1.565324883112886 
1.251351286537813 1.120359770857204 1.487701766657701 1.260670218365100 
1.918809381402178 1.841018727067248 1.117846086691507 1.482012304760719 
1.916321452787173 1.293888540464656 1.517418244314118 1.354297266774496 
1.754865578447874 1.712031493216768 1.221042051153310 1.679805447270929 
1.819283003463785 1.819382926524981 1.402941869911796 1.907275625381316 
1.203242952136053 1.473948961588645 1.128054707062773 1.895939337076149 
1.078966618186188 1.832724290829804 1.861639589356326 1.977743374592785 
1.259588090320708 1.915670495520275 1.393482997093435 1.569586055783059 
1.481745985020910 1.595066474207120 1.432108675145872 1.561396317419155 
1.783652463590260 1.329251877091409 1.618375577453999 1.558631597045066 
1.599063670565567 1.741054632267960 1.372301488525752 1.016548242373889 
1.559519439073526 1.370590902981919 1.921039406065929 1.107246013591695 
1.659759893615315 1.900441462359926 1.580012807188733 1.091578182359097 
1.932782532894954 1.231996344723508 1.617875958115805 1.357664375692964 
1.588468823257081 1.037932653693002 1.371234948780345 1.258180968011965 
1.976764185802762 1.991652271151890 1.091392632803220 1.092083752070380 
1.604714589890404 1.974742149171720 1.124966418984710 1.656350222787129 
1.695483101306601 1.699320118825182 1.658714043151847 1.029315210943554 
1.841943784373793 1.733080486054383 1.568000696060901 1.592831264369103 
1.273054320845459 1.611250159356393 1.434657773591387 1.728543422219396 
1.956575537459281 1.296623512566873 1.070981142143286 1.853865926244806 
1.206304880704166 1.835248381620395 1.440449469597250 1.881854861460665 
1.250665292902728 1.528860022162953 1.753480718048217 1.634191099402922 
1.797606237673580 1.910809638354700 1.595142324279089 1.183416581282852 
1.916119580045355 1.998033715516829 1.644376708776737 1.337881644994370 
1.178878216861483 1.688358544499397 1.246247514000007 1.870555969128016 
1.259293581953224 1.560041438314253 1.716793031804198 1.965342277469010 
1.228116812120409 1.934813532728185 1.451103405210389 1.847074273623497 
1.090084635708064 1.022506743994978 1.453622615260245 1.584226806652578 
1.597658086020938 1.911883173273727 1.069273035611692 1.191731769743444 
1.015040387272609 1.681088145737434 1.904033158305277 1.911585980081726 
1.913747162343853 1.180399264172948 1.361560200402788 1.756430976493900 
1.381302786677119 1.028386336161107 1.166210134454762 1.117725684978119 
1.033286021486845 1.097858849692188 1.401238513246435 1.446651044187296 
1.955026556546057 1.420245834510974 1.739630862598490 1.475221338750612 
1.241747112765427 1.700251858229489 1.429814177955195 1.229650975372353 
1.645427653633940 1.061509354074771 1.184549093119586 1.762979813773580 
1.777238339782029 1.181747190832234 1.912534320285881 1.169305072970667 
1.613294709359736 1.341000257164350 1.858278245943615 1.472606163180491 
1.924132247525617 1.834439584652618 1.172647444036857 1.882097658546868 
1.707924569161488 1.096293647674919 1.217248067037098 1.337348099447045 
1.769981837647416 1.506064398662110 1.145497935771961 1.382464227761812 
1.676613135343704 1.014251988730545 1.057863604198584 1.200840843994221 
1.689404253148530 1.367926716309379 1.965938348516941 1.059722300583116 
1.073915180348722 1.969814918347046 1.007615021467893 1.645935917301272 
1.091845111128858 1.497190185261378 1.860369656053488 1.315623836023449 
1.788649844546876 1.161018493872004 1.626438230713552 1.091516811386478 
1.291244763405929 1.224353271933494 1.775976689029614 1.016817313887759 
1.833788695198919 1.426590031247827 1.321025866452862 1.695713834041285 
1.120640590742863 1.006139487633286 1.156531942031453 1.574911461099536 
1.592455756197654 1.237554486061539 1.829420147179386 1.064873142129399 
1.169152241269042 1.885575194973257 1.038285876564215 1.894615590835598 
1.293332979511608 1.595763963610982 1.612166818449471 1.151185792681045 
1.203551210860576 1.395496822378642 1.270750155930870 1.841606323055227 
1.588045338335281 1.018998980902109 1.484652988358415 1.810100868522168 
1.746558374945856 1.113889961650809 1.441115175629752 1.711052056625284 
1.035975130211925 1.572330095659111 1.539954624603103 1.390840637672199 
1.819282864771697 1.768993149687688 1.466722850184936 1.451811529139108 
1.583138417675695 1.968092881222660 1.934634490887243 1.264630929474258 
1.595834438227716 1.265452218154710 1.906421782760032 1.208584980134083 
1.222187053780145 1.408898484042242 1.422273321289183 1.445285080554976 
1.662080474986205 1.177438413081955 1.737895673172001 1.706672336635251 
1.481507910910957 1.120181036604791 1.520431375569747 1.514881047873199 
1.089566204864569 1.304385787667680 1.958108897777294 1.684522930521926 
1.748939281359210 1.300243787944817 1.485880998613778 1.303628558526038 
1.137397015895302 1.454960658773818 1.568619062658275 1.444702499145037 
1.510773370712016 1.781557716648353 1.934103586229055 1.941172163765913 
1.929790785666634 1.799625504029669 1.854377056362114 1.093059955571616 
1.469135803452373 1.906149701617822 1.642755145459556 1.587627087490895 
1.285498147558961 1.748389911970281 1.261307923373304 1.881490852207552 
1.435832215350323 1.970898709817613 1.286913926992240 1.685376952896717 
1.114921493298527 1.483647118849966 1.271549161988442 1.178171783721514 
1.879458718382982 1.055612829529943 1.959653206466555 1.966549267065608 
1.823113569060532 1.598472963193942 1.717943347498708 1.788611246842354 
1.785607807089060 1.935863903082454 1.174960077680216 1.886361632047457 
1.405052391691461 1.935248078463915 1.852231404234931 1.314888994372923 
1.323584735475146 1.004988321827554 1.684950479733927 1.759059116079779 
1.328234024028569 1.405490947199401 1.813953499561161 1.753783570407989 
1.460025291518580 1.071700633164818 1.566616486396957 1.506487957528125 
1.486016119187150 1.353043411988975 1.013118639349355 1.538394604806296 
1.606680086865212 1.249277564072503 1.663765995782528 1.075456171683636 
1.781575786787980 1.029034917780994 1.259428008004228 1.492390767384672 
1.098738030341307 1.269272999886151 1.232438465676879 1.209900488655003 
1.969091919854231 1.088964432565811 1.913960592307423 1.105495417415797 
1.135007125702042 1.665540160018957 1.381740847844799 1.879101210905876 
1.624704899913272 1.967298191224754 1.656823557849005 1.185334551587790 
1.484105266625636 1.493209598339335 1.686502880240643 1.096292070043313 
1.619571097993498 1.195610252532715 1.319269375125530 1.315527311257645 
1.823012980563282 1.921849186157530 1.482471534309858 1.686347999576689 
init_gen_rand(0) generated randoms [0, 1)
0.765181698622537 0.745246305991537 0.568323803250302 0.827824719028969 
0.101178624490813 0.347354743836463 0.097191252474847 0.915503700557514 
0.198507374913141 0.056820215705049 0.949530905017576 0.438802247136309 
init_gen_rand(1) generated randoms (0, 1]
0.194901719878278 0.704504802589133 0.661425206834088 0.657149314391731 
0.186843699820924 0.077986495572482 0.086200777814610 0.527940743534187 
0.299184565757858 0.739601976621067 0.012431977952007 0.347952208466035 
init_gen_rand(2) generated randoms (0, 1)
0.075533231096734 0.307354304506435 0.966527714678182 0.186457407750199 
0.644960401845214 0.314541181851816 0.453434663290944 0.440182700666382 
0.601386637833244 0.559156405302471 0.984424835383663 0.999128106108649 
init_gen_rand(3) generated randoms [1, 2)
1.492018114697780 1.890020212160121 1.245108278636401 1.076281116689201 
1.452912992227328 1.968601111847805 1.201521801181943 1.126832182196626 
1.695974245608814 1.611186964340638 1.955708296329818 1.210756230417589 
init_gen_rand(4) generated randoms [0, 1)
0.404446092837087 0.762445918898612 0.403741481094674 0.407650347885022 
0.124416429160289 0.011233840029980 0.618571154323500 0.461122646194172 
0.991303052539951 0.330562747526625 0.752772140969431 0.398027333179694 
init_gen_rand(5) generated randoms (0, 1]
0.109001222977698 0.210206723085946 0.683579921697138 0.119935382322660 
0.691957239677849 0.444409500203215 0.380763396888432 0.291656046710515 
0.870460053910269 0.236025682714543 0.559036299162257 0.342945413589363 
init_gen_rand(6) generated randoms (0, 1)
0.078381323455834 0.011699383992331 0.443109769311707 0.528539988698759 
0.415165193750453 0.023859791355018 0.667715479524992 0.863242539404107 
0.650670970328711 0.775510845357363 0.491547072216528 0.622211856455525 
init_gen_rand(7) generated randoms [1, 2)
1.584934805509316 1.676650238560128 1.325851502255890 1.276580470236778 
1.610600411911038 1.863296998157230 1.548340681088135 1.199033296390817 
1.899963452719032 1.044715319922058 1.054712159521490 1.162008994228031 
init_gen_rand(8) generated randoms [0, 1)
0.993087689380468 0.151694904269749 0.418651866233654 0.116025502289459 
0.783078619170259 0.235562258747579 0.496284822061449 0.212042411542110 
0.413707988859745 0.779160118542302 0.983189708502100 0.372500143880130 
init_gen_rand(9) generated randoms (0, 1]
0.282947982966924 0.179393383854032 0.086727286066172 0.564683359419456 
0.459961978215347 0.568495118639881 0.951889116009463 0.565191775861626 
0.604064217572851 0.386086130527072 0.465369030315200 0.650437732951148 
init_gen_rand(10) generated randoms (0, 1)
0.404761365582273 0.154806542056355 0.100200757486543 0.330039633182131 
0.147320225666558 0.650585900324658 0.687289496381154 0.596462000561654 
0.509626564029628 0.044124986252273 0.584995607733763 0.997955242203390 
init_gen_rand(11) generated randoms [1, 2)
1.949534075530223 1.749223075302722 1.441445706072386 1.888453719616569 
1.880186623524096 1.103259611051816 1.952616460650550 1.111848369225773 
1.172651548435438 1.834338861987819 1.104088773502243 1.507518352519993 
init_gen_rand(12) generated randoms [0, 1)
0.052650487310517 0.395536639853791 0.168785774512398 0.053515488765646 
0.217241512484666 0.303445331823205 0.222180922033841 0.161149424473557 
0.184475531515527 0.902208045549648 0.847056488614387 0.309018859064990 
init_gen_rand(13) generated randoms (0, 1]
0.973715778804144 0.318106178587077 0.550007669382480 0.275705172377627 
0.150396480159389 0.939084492074700 0.801092172170056 0.283353384863843 
0.133465798903162 0.605691053031846 0.749663080542232 0.088437762113786 
init_gen_rand(14) generated randoms (0, 1)
0.406939354190244 0.845881531792185 0.274995087134765 0.679278999119130 
0.337862594866596 0.443640591780940 0.714052020386318 0.836651939558780 
0.671162535935649 0.848525372393848 0.138786969015979 0.953465343634057 
init_gen_rand(15) generated randoms [1, 2)
1.067093993646144 1.850924716687146 1.429231073178040 1.636396685323697 
1.105412073865045 1.210032201642627 1.979586592960941 1.145551718005026 
1.520506588279160 1.781928096273893 1.362878128916263 1.650050661470644 
init_gen_rand(16) generated randoms [0, 1)
0.180546093331636 0.138655300154890 0.301233148539964 0.569501474140356 
0.596206484700007 0.922474129190981 0.388092195335005 0.500671429936854 
0.674375041605038 0.620240442810709 0.936833865719104 0.932014322970933 
init_gen_rand(17) generated randoms (0, 1]
0.543913232352891 0.077207633047800 0.208463691837219 0.404261569755241 
0.074803177834139 0.787466269917197 0.197723832988593 0.653543764877567 
0.018842481297696 0.396566918000936 0.363016138264126 0.911004558439271 
init_gen_rand(18) generated randoms (0, 1)
0.971145432607785 0.939036408534919 0.731639159839990 0.689030721750226 
0.009939267817058 0.801742263002830 0.688516010391608 0.827135228918788 
0.017555728748372 0.135131796395826 0.307032060353549 0.253574644053649 
init_gen_rand(19) generated randoms [1, 2)
1.206359927616818 1.384099300915000 1.324799613402432 1.613919654852769 
1.481833753473305 1.240074768871680 1.758993934916584 1.942388435239905 
1.384200053935697 1.743561097833459 1.833415104799114 1.655249068290933 
init_by_array {1, 2, 3, 4} generated randoms [1, 2)
1.892883535970683 1.412729648325166 1.671331522024335 1.491754256116798 
1.640782364538883 1.138537372127294 1.799409142764807 1.163684350755241 
1.229925960807332 1.849274940142888 1.905288256013054 1.455444393466866 
1.466476479491652 1.125487060817920 1.520577518909817 1.183518247040530 
1.702266127360309 1.073690518227274 1.152846104032462 1.530751755640782 
1.459972432194013 1.063678729939558 1.658711612084381 1.084494379723460 
1.335521615188879 1.568912024036566 1.417718060433492 1.808005670671835 
1.924140311809461 1.215213978438946 1.514759483341141 1.033155875786421 
1.958168576488854 1.155392449510447 1.630739483278737 1.539723999402035 
1.457799074737938 1.841373065285390 1.333891876029118 1.437008808435304 
1.572276744586120 1.305618593536721 1.833973946315542 1.023399074163787 
1.898127450563273 1.072618922408668 1.534549825711466 1.666957191622554 
1.972641419977536 1.639777529361145 1.140734743400649 1.281725947813902 
1.926402419343359 1.719053165493510 1.421013858130173 1.160371296456321 
1.279434062637889 1.160375134462924 1.001975579602963 1.560863459997070 
1.593018776279469 1.601324762293449 1.763362354057583 1.792270883314924 
1.363875822899573 1.337219831878515 1.689338956406800 1.723143704404565 
1.093448335243821 1.622650792649855 1.816657507365717 1.547645940239628 
1.543136065746179 1.411613810848376 1.362536444190654 1.911813256879002 
1.875832087102147 1.873401500029658 1.631001363719382 1.513003767828617 
1.115898538427347 1.271173058339241 1.419319773467827 1.637741412235380 
1.763392722333766 1.814771619266672 1.493188473743233 1.529710163929633 
1.940105049199991 1.784797510332415 1.130809905184486 1.127130972184221 
1.411541161977933 1.434107110881052 1.028023353080114 1.957663319355696 
1.426810702259658 1.440705896432679 1.974919444174774 1.373066932534486 
1.953442140704209 1.932028943642709 1.534141593992370 1.070647501466886 
1.163054442518166 1.049513688851820 1.932227846663771 1.936688895344145 
1.027521728760087 1.055960925039709 1.791642159219365 1.035481677717621 
1.108196504847673 1.149055196151225 1.786734266089681 1.152179489418855 
1.496470410777792 1.114263046757201 1.748312758451084 1.693844190412148 
1.104392210916629 1.657498802253537 1.767963699856473 1.299760712204195 
1.040383937590463 1.589665040565259 1.681583534374294 1.243383081639149 
1.810703696971720 1.806866131310606 1.348989362366272 1.685004798705723 
1.680755625528683 1.884167213831646 1.570343862276996 1.492537513782986 
1.532337082987993 1.980110737861026 1.938007122662909 1.280708779421938 
1.442677918912522 1.579474804657615 1.594841258927511 1.264836842165308 
1.311571538622504 1.989563719363927 1.871566290559495 1.414337487864363 
1.929845604490232 1.744958629272895 1.982239226592740 1.706549722128557 
1.689918704373632 1.600804379217534 1.129247368929106 1.914132443738556 
1.965191732619471 1.187965534488047 1.376913200057171 1.021724019804689 
1.507052177836224 1.495762984476405 1.055010357156913 1.445139861703770 
1.206274348339985 1.008529586620759 1.735401038800223 1.085874036525407 
1.611532162819708 1.578812401734480 1.652238902744779 1.462674225718016 
1.087188988620069 1.627884627500877 1.279934308016366 1.830495937195550 
1.399200473965334 1.890610193558726 1.861485998765988 1.405627314542098 
1.278843045231615 1.294741581177296 1.464422722512821 1.651635203218117 
1.635314948211465 1.730601699533330 1.972712954434677 1.245768626256637 
1.978810920527791 1.471505435972323 1.902744469598693 1.873205357955142 
1.911027378324191 1.253047730381165 1.768143371079770 1.316168955503440 
1.193587318447920 1.559336754423158 1.889099262727965 1.301983275724697 
1.737975720884597 1.638300104702087 1.204309704066212 1.321810624497851 
1.344595369743909 1.263491451989118 1.595812257131693 1.729468196568482 
1.117111598905744 1.792280052307747 1.496994876988181 1.251755495861555 
1.633477921951994 1.365564372779219 1.441553688504611 1.169133674557640 
1.928708019017703 1.569692282893167 1.091075198220127 1.067653522910994 
1.068169059356097 1.993248808017823 1.576352056170494 1.824187253390225 
1.733486191564744 1.453876050244114 1.921664241054918 1.759018794786757 
1.451744584486570 1.450209034444704 1.442647267001538 1.289107096750896 
1.671392632776305 1.544407483299344 1.384635855016658 1.481864183752185 
1.696251151275604 1.783452797672608 1.579488168616662 1.634035803587876 
1.237690310981975 1.022171430230068 1.863906647058764 1.106773278277205 
1.719679452243301 1.922310454135831 1.542156688754202 1.786047085638752 
1.207798526212639 1.270718731967541 1.735785912826273 1.561157631290771 
1.638043591645478 1.563111247643481 1.349218209960434 1.373645269964001 
1.162848368814627 1.569745017839139 1.972436707959775 1.638718770166380 
1.758352365211530 1.172663378661321 1.955683074103130 1.508540813563666 
1.854844198233054 1.942023283559082 1.656995981472469 1.017981769672493 
1.052255534865106 1.677192399830085 1.351898694564238 1.575571981517042 
1.501324031161446 1.450487718631524 1.776295370894751 1.237705775224218 
1.140562157650395 1.097447595810275 1.304618311342153 1.597477001925518 
1.440003835297784 1.863222211346717 1.999908084772400 1.872057971114213 
1.334188921623872 1.738949846134105 1.667963471574521 1.341306915807424 
1.368480138281057 1.184659998138869 1.691045124092394 1.211820093524902 
1.920753946848070 1.126406272764826 1.194252154255981 1.017259074737733 
1.908107914547312 1.800589814919878 1.362796048370516 1.368537524290153 
1.951277709444311 1.856588587052369 1.278734905583128 1.843223475762043 
1.016777877453271 1.392066673944278 1.823948078652580 1.587354809206956 
1.158765677081806 1.294225191294099 1.846738775492889 1.534188468279791 
1.343401621776340 1.796903233339115 1.625274642582183 1.098912239484034 
1.243311159354215 1.720437203477467 1.881632808682163 1.612125045759396 
1.044682741463417 1.528459408456039 1.433239038831055 1.473435911630778 
1.452882017530115 1.300399659573286 1.254727128816810 1.078264051449046 
1.634844626161141 1.239050463038994 1.437552104298563 1.385797256948009 
1.262921343016858 1.531206233056216 1.657578845487789 1.600045773522334 
1.455093418751433 1.661666207154943 1.739394081236747 1.658791852524343 
1.936837400591283 1.669300617619986 1.680819453026682 1.877312138682741 
1.007189530528980 1.096524826206353 1.133622989934503 1.264660621196395 
1.963756048723907 1.820396774199387 1.857961915412066 1.751927323144509 
1.673288067693735 1.003727803632753 1.694001258177293 1.814858077540340 
1.546695931565367 1.831149490530607 1.280316659232685 1.758143933223230 
1.022404902573756 1.763554645476943 1.402590133139446 1.714314562338457 
1.946956951170933 1.493492192509502 1.759974250286904 1.689097562794250 
1.876613615127001 1.952094550438887 1.292089192790503 1.794314246625205 
1.346154490689070 1.454768517600276 1.534481079312396 1.743668817294108 
1.745382762763341 1.695472312410882 1.239803705153952 1.758914995271617 
1.336060371076850 1.505706101489674 1.325180214258528 1.910279844510657 
1.814269520849608 1.220687672179247 1.726134286194186 1.973334073173328 
1.867260225943137 1.277032614842357 1.073354407101281 1.093247614737781 
1.734053608597106 1.240725986484424 1.776926124556596 1.793138272933625 
1.109584008512065 1.025767905824009 1.085742832193251 1.623303122518830 
1.171692193582825 1.774204209695847 1.207905442085815 1.509740830779112 
1.873203344165543 1.749396903551340 1.717102066455405 1.654910739513974 
1.231735918618837 1.817386118826986 1.134291291003065 1.982393467453816 
1.981304243123793 1.504861937479236 1.713762054832939 1.567126453942604 
1.997064256618935 1.306282099688974 1.176451248795271 1.968756679484494 
1.768165764348702 1.488038292644232 1.086456139279368 1.253698223993535 
1.679169691586090 1.523788275296410 1.434558632378724 1.249154833986132 
1.506963710046743 1.123840236262058 1.566804941810517 1.337582393651970 
1.956235424365989 1.734923522467034 1.487087691479413 1.995226766768120 
1.805517393436494 1.565057951250842 1.604163706947308 1.435268727736281 
1.664512543158169 1.008274178384185 1.160018686139991 1.604547220778960 
1.911397109322830 1.775893068630516 1.386368236987307 1.958796101533894 
1.188719914125402 1.004672907433272 1.203671859947236 1.081575824460157 
1.111168478503118 1.656227733088723 1.786047343158604 1.556069277175311 
1.598835806191631 1.472716676129065 1.025864067676781 1.793227901675173 
1.075638031491737 1.623949445067573 1.332915717539533 1.539856941323099 
1.295603331457711 1.190197733025336 1.152787838289298 1.068181404163693 
1.776787834542723 1.165806921215398 1.713201842693225 1.447696487606869 
1.377773467112059 1.836534190980891 1.734569538737740 1.315043263871589 
1.642215853908334 1.241428995198423 1.708074310236120 1.823541529821143 
1.935456268912510 1.085676684566828 1.726964366654815 1.558923720130687 
1.790803914212687 1.690616261976467 1.040823967780562 1.973909865489155 
1.171897159328651 1.966113481565902 1.705301294363308 1.653724462253315 
1.931305603566901 1.607441581196421 1.957139456187479 1.681599394184954 
1.469469138583072 1.193792624200029 1.089894356570849 1.883337101337346 
1.533833001107779 1.501539669660634 1.007195356591332 1.571673477534675 
1.247270149427746 1.426117138691997 1.725011189497985 1.046443663747283 
1.804461870824770 1.151285534635263 1.767870451917892 1.826611465395833 
1.179812199565881 1.896968484211582 1.816938525004874 1.831533052264599 
1.957024507022639 1.077948636021363 1.397572958544967 1.450108846292723 
1.847930363760755 1.562093016040758 1.576036150758550 1.009414291671290 
1.452574378049806 1.840634978257895 1.608186612734326 1.066287134479941 
1.066416773508423 1.463455477989006 1.537585999769846 1.898015672520719 
1.500976479157967 1.828387315822988 1.905175567419722 1.176970755875682 
1.714922241514217 1.307964620081402 1.685163230784523 1.493747791861795 
1.863805158665034 1.358168749223224 1.788873278084391 1.533146150623248 
1.514364753347113 1.212953188191651 1.957284983725556 1.160492304623622 
1.320395501748223 1.713467709857473 1.420372262118422 1.152473291400343 
1.499651585470100 1.918614608961272 1.571613349756278 1.070833187075357 
1.683126193194961 1.436831727866980 1.970016000220323 1.971907845709086 
1.531092894597027 1.978254581949674 1.237297558707889 1.101898426698781 
1.399964113326961 1.049731512999026 1.889052113234192 1.275794414164407 
1.732926747855593 1.838239168228554 1.345455508412122 1.987903319999037 
1.692751300306969 1.825673028440502 1.490725631642933 1.946950118015296 
1.757279349503608 1.518769842315161 1.130097286453951 1.060616067477641 
1.236156918095342 1.835527605914673 1.427004311494089 1.630992601153507 
1.596319693049390 1.750104592446400 1.190123960062343 1.353338641667988 
1.694908329970911 1.483279168290410 1.387543822746844 1.321243115853624 
1.621520553827230 1.712828215925466 1.469491489787864 1.552149282385244 
1.179170050672466 1.655719423690983 1.418297797448698 1.932051419682290 
1.259774470717944 1.815926264102463 1.796842928971166 1.708587820687784 
1.010876929100240 1.063612446668939 1.284274451805030 1.885531117867440 
1.483813859481219 1.842607863394787 1.676853938573408 1.360040208935133 
1.804778018088614 1.384128389333548 1.736078970411933 1.712758240922570 
1.777651158576886 1.490795465643066 1.485611961937628 1.904681259224649 
1.504883146227576 1.557523364276351 1.809726973359681 1.043393987067255 
1.824959332361154 1.496552126199529 1.556544596357160 1.626295615325021 
1.405086569481394 1.433601074401437 1.514836413926030 1.428003847773940 
1.300891337657429 1.844520326811246 1.582425148085675 1.621310894404461 
1.329486747990812 1.655148494737298 1.228644915977641 1.490027605058421 
1.127325485953202 1.851568158659541 1.902431329839075 1.004458415957182 
1.827348168129978 1.033354207758548 1.863247306060885 1.162182561787849 
1.000126742377630 1.081120942549300 1.775194467774498 1.712623541431774 
1.037628766504375 1.480382501692385 1.394986698532885 1.592572767628031 
1.933002125988155 1.907922742859308 1.875353596420005 1.222045258950280 
1.088584196946653 1.094698698598810 1.138886427537912 1.534792498410800 
1.025406418388914 1.451600911794613 1.789546909602172 1.102266028630683 
1.743876722077567 1.473996903502884 1.601642643941871 1.540954161811467 
1.339280555547696 1.270131485471183 1.418878715463446 1.637893047047019 
1.063116528037149 1.933107118850026 1.060222401391898 1.437811550598053 
1.301695405811684 1.756510040177699 1.037612037250069 1.996985753350526 
1.942635770970835 1.948684063058883 1.302647280531661 1.684829649378221 
1.789437485491603 1.016506403999265 1.026056007543912 1.473810275437310 
1.607904701626775 1.413930104974186 1.602175139589242 1.882552440585709 
1.345840014901393 1.622777758733002 1.027797469359313 1.225714882951506 
1.649676067880171 1.291844581432604 1.213909787694066 1.484672495102310 
1.962529062152421 1.169301210948227 1.975102026968005 1.677680085041434 
1.555160437094738 1.092708734652807 1.797424403830513 1.746950134524985 
1.613356516261027 1.777123360539091 1.258059864823614 1.073666374199011 
1.958201470400026 1.624641845324021 1.695361902573933 1.152931365864852 
1.095555517772276 1.318815824891956 1.957890806936780 1.503295901306461 
1.469906868219350 1.491576151315772 1.842364733285792 1.887090335844010 
1.947061949153211 1.753768877687567 1.833335771158739 1.482640882990405 
1.005994565193160 1.233731047701740 1.623592138217837 1.719036452072609 
1.679729733968217 1.005925843631114 1.236418782242402 1.559916066669359 
1.158188114333371 1.523055958832958 1.427714163855530 1.866332945465998 
1.561819074106510 1.144228608959411 1.837425271957171 1.519058626143948 
1.797360437733657 1.524307126871040 1.827777735685209 1.659493899773813 
1.211487188209535 1.890533754601224 1.185246597980318 1.168212222187909 
1.488190715338650 1.985862665432416 1.521997282848491 1.268093754664131 
1.057713113140982 1.906332857637136 1.663795122560118 1.768533057681621 
1.760431347719131 1.421061547219725 1.151197269673587 1.465884080519239 
1.505671846965981 1.125282523774345 1.015158674539330 1.689354022080508 
1.583659045615800 1.362291949170211 1.948874912914730 1.811940774313379 
1.711593454803071 1.308576828163997 1.599976027911868 1.015647919769850 
1.329858783055330 1.340024046671531 1.598894674164090 1.864631375131185 
1.326589005961762 1.474503771744950 1.689042967861941 1.096504189307748 
1.652749778001464 1.825713576332701 1.975778106554329 1.809141564553250 
1.323268075324681 1.018574661810552 1.020932418663725 1.473283839177009 
1.570774517207838 1.041247905421834 1.757223899034305 1.198037960470810 
1.748783073252119 1.038149260333164 1.003390437487034 1.217947960140179 
1.599647939324103 1.233954377311597 1.429580545248766 1.536665104563614 
1.036222054600422 1.607116453819095 1.780190892127103 1.660204591702542 
1.446353297570532 1.709456876613010 1.426529498191783 1.862662808630618 
1.551593045792184 1.479627543514053 1.073572790002313 1.812249963441291 
1.476849839316181 1.558429287851467 1.370566637626548 1.137249855331891 
1.267369861215025 1.385447756096707 1.816178068018847 1.966198685985119 
1.942675490853440 1.036650013653517 1.613122376882729 1.493577093238568 
1.790572117408226 1.035081662437390 1.890867740274061 1.986454001052731 
1.168816215674313 1.781488805008211 1.197491720112852 1.503078033525280 
1.417028691027279 1.499969199610401 1.659669429675143 1.660760244488237 
1.774073401263597 1.172966432841782 1.613594325398058 1.412170338914055 
1.121733471393490 1.139283137816371 1.973317127817879 1.314226180341897 
1.309143631740978 1.499459195024831 1.955813072861871 1.688408934359716 
1.110856117581325 1.498584753687939 1.097322230934895 1.881033180485338 
1.650633518584435 1.861419240423796 1.889057499792495 1.146373574947115 
1.006025469208762 1.415160747213003 1.001847599272782 1.550310054442998 
1.293540288117754 1.950487237126636 1.912245255369211 1.189262970281116 
1.954934029694948 1.859081440801327 1.480436372393402 1.619797281052905 
1.607987659489935 1.119366265312031 1.694085745909575 1.621570404846361 
1.612992851198198 1.477434103897496 1.079771668801882 1.509162741786280 
1.536746430396009 1.856608643902645 1.212575677518916 1.964465647256054 
1.139417068004172 1.485304864525857 1.384265419060193 1.906567414680306 
1.756017907855176 1.418164385197730 1.304388939687492 1.839585610813868 
1.523308313669940 1.224863502553727 1.551905829022093 1.326121424686399 
1.381218209906805 1.756123971897009 1.230886474033807 1.732657526219933 
1.882529450622424 1.009787268175969 1.891680895105129 1.562517131803511 
1.908231532734785 1.425990552575535 1.542240287627732 1.794728831612900 
1.267363134196540 1.273211475957524 1.250426894768777 1.836985741425623 
1.088275092884384 1.125975763152935 1.736944187259203 1.423982905966507 
1.110354512684588 1.473669800828601 1.838373975367636 1.934200551282923 
1.646725702876040 1.663462174825866 1.927715892300048 1.975636844278086 
1.309240440213399 1.615367432778719 1.107148525232788 1.905807376128358 
1.924969132075591 1.837803355530254 1.082054667554295 1.526034661136883 
1.357702934098275 1.624506871886882 1.546513938887027 1.472235873170842 
1.182000973359567 1.924344739015880 1.409754041827681 1.416120857387742 
1.564338535603021 1.788240476381467 1.534441907702963 1.172651546548789 
1.469881480870396 1.825881310443693 1.902138837595474 1.018159298070005 
1.056592196203752 1.927083351905319 1.563901531507043 1.551743222405781 
1.034349565537383 1.752155389804737 1.111456092105040 1.450579007424667 
1.328476936664987 1.805657811782792 1.142851008212571 1.276073683486752 
1.983731092111418 1.950976285737764 1.321852989487230 1.488256604561158 
1.834963867243400 1.657478255032770 1.125156297370492 1.055048597667895 
1.905878951668972 1.490853858465941 1.321672830177087 1.881988115751798 
1.010139184168050 1.324948103937802 1.318715351539402 1.415138733223783 
1.458277644843188 1.707594546563702 1.094235045892091 1.973249160722548 
1.412292089086303 1.780668671402571 1.423499416898557 1.867336510555279 
1.551628625810002 1.550057966114712 1.416505770946726 1.231970066424740 
1.092160638223533 1.283448196578236 1.038868859610745 1.758048085694754 
1.509281303836366 1.419558701507723 1.615346799112448 1.365160196008440 
