# Supplementary material for: Radiative transfer with reciprocal transactions: Numerical method and its implementation
Source: PLoS One. 2019 Jan 8;14(1):e0210155. doi: 10.1371/journal.pone.0210155 (PMC6324827; doi:10.1371/journal.pone.0210155)
Supplement: S1 Source Code — A link to the latest version: https://bitbucket.org/planetarysystemresearch/r2t2_pub. (ZIP) [file pone.0210155.s001.zip › r2t2_pub/src/dsfmt/dsfmt/dSFMT.44497.out.txt]

dSFMT2-44497:304-19:ff6dfffffffef-7ffdddeefff6f
init_gen_rand(0) generated randoms [1, 2)
1.793642230996037 1.580459783108833 1.438188768785251 1.176939156694645 
1.840219755016754 1.401937324294332 1.426098229275984 1.773632659022513 
1.766098608999247 1.449949418002488 1.809308049559321 1.063357031921013 
1.819181850201535 1.422896645069375 1.733104541501123 1.236968506547169 
1.170916172842182 1.169207307740026 1.517067629386934 1.249343358629299 
1.782372430701169 1.462840148159521 1.369005205719322 1.419810765311093 
1.169058424413689 1.872738715563879 1.911067673358602 1.977859587297008 
1.338904196415485 1.204538551026282 1.390020541104294 1.758042551227993 
1.027667496622795 1.966482763511857 1.061112023361420 1.327313256113708 
1.938420315047297 1.767747001202427 1.653318004065836 1.340711601433781 
1.800571831306491 1.420336901534726 1.936143361584114 1.406087827264826 
1.615729457503807 1.065924623831322 1.381505343004870 1.085511958569119 
1.635044870692741 1.970516852396793 1.377100528919343 1.330110422324460 
1.906243343755273 1.356884696752639 1.483983232772247 1.744706327897821 
1.400531042019229 1.974994490556846 1.138677604615060 1.644347149526675 
1.491027690035977 1.698224041265953 1.180704176575119 1.910175089997209 
1.459422064491493 1.054307836181997 1.588680921808540 1.050929005482196 
1.855669666659665 1.334509236688552 1.219852756429044 1.564528292131394 
1.405928078540112 1.494574358519322 1.164789112522909 1.112750644697545 
1.954084218841430 1.603847365509741 1.163567985760901 1.218403260945375 
1.970780425895289 1.544211454307609 1.270899329265588 1.209559267279374 
1.270224940182172 1.474589760445114 1.444849746452176 1.443444561899248 
1.652764947036509 1.438125100298395 1.374027331847556 1.841240282668388 
1.696998887540976 1.450054799866658 1.615418961972272 1.297139738238529 
1.090546133916818 1.345482936198522 1.746322222909862 1.173473511424576 
1.178629373409461 1.695737520366376 1.206949967613124 1.341734002745302 
1.461780411559397 1.330944332531983 1.769801539423722 1.926420462064349 
1.847391035199325 1.208935904229234 1.166731005873370 1.602154811073315 
1.160606137230656 1.723894397761925 1.804279046792547 1.499754690486858 
1.110995711940876 1.546612721894546 1.548192227690262 1.078154660746674 
1.561076997006890 1.714158104135863 1.796850301264245 1.985287378928944 
1.355839099585371 1.300442058475587 1.817552729191655 1.131617198118565 
1.442306297461635 1.955939367397120 1.799122285203475 1.021080733531329 
1.069164042159618 1.795917484941764 1.293889984380921 1.826320952236136 
1.973311336921921 1.331484820692579 1.872284258550267 1.443310725020135 
1.005073499545098 1.403378454718686 1.321883370206660 1.724319219488997 
1.489766015674959 1.923560880434453 1.622351953092381 1.236437798045746 
1.692211410677260 1.422001304296591 1.570354537454786 1.540636998805556 
1.232051919644634 1.693332728546582 1.991871924781417 1.737621152061106 
1.995475745530930 1.882384225959781 1.808326685668773 1.434829776456018 
1.350439525134136 1.473159696686649 1.109609964800543 1.401126385355737 
1.164862853868176 1.307346979900766 1.890278124791960 1.388285243066499 
1.483015274260279 1.926182102006872 1.851122444031467 1.209728426599038 
1.487875920370903 1.758935775879318 1.068725132795128 1.686590328980413 
1.414908417099149 1.986886977109987 1.226486093302144 1.673027573747962 
1.741267751002157 1.577784701259041 1.699246508539555 1.275159345956004 
1.756724247602422 1.387148125546082 1.039220456540365 1.095473063686003 
1.803999643204383 1.671666776440200 1.818265317106709 1.111745664303332 
1.821818038094687 1.025217163240837 1.710521423920101 1.611612600234973 
1.131361991277366 1.766994315134484 1.837104057404071 1.403825750236784 
1.741183639253240 1.730537507324738 1.802744698864717 1.091809659115861 
1.898001879633949 1.183346740409833 1.011089273759942 1.835062016589531 
1.778667970790899 1.370073072071008 1.651272060356529 1.596495472307434 
1.049132494852348 1.095660758280482 1.465509963755507 1.233301018230602 
1.631373373791847 1.766208872537089 1.047434869321982 1.315789941176146 
1.850920633139576 1.181040852533942 1.307381984190293 1.978213012715948 
1.321296883397241 1.654432469818114 1.702824583389572 1.920838868233739 
1.457680724251807 1.023673307519951 1.391878556707928 1.783150833415026 
1.100282683129598 1.328171740723869 1.880903918276640 1.975956135455120 
1.703227599588904 1.890825885382145 1.934527923817797 1.976767231924323 
1.735494406148337 1.819600510919497 1.562290020521466 1.399753858641281 
1.421419518249842 1.947193154486526 1.321846257358091 1.569458730356783 
1.365890220613325 1.442672629503336 1.387074976657454 1.460137374764699 
1.560301178798318 1.803979555874048 1.148864584712901 1.913934979435954 
1.783256550850963 1.323562047562615 1.383974988266096 1.080204690581529 
1.847551195686497 1.183851790857222 1.868083420532670 1.968287658683107 
1.339445611618736 1.467669041391032 1.746672983093906 1.888593617975243 
1.235932198646790 1.520468378767095 1.492661136727853 1.257901475364743 
1.241956423730494 1.502948917844080 1.195995524412365 1.470135907343612 
1.812349514786194 1.624187355844132 1.296537287216916 1.301901985926121 
1.197845841238265 1.452426259692493 1.647206040198408 1.602588879774940 
1.746261701602966 1.338242847950652 1.420728287180242 1.306756202158371 
1.052326428005045 1.147453635331739 1.536587969175948 1.627395744352871 
1.101268259838983 1.015835839324421 1.650903305941049 1.329501764882399 
1.097711984807848 1.883390401223108 1.723168180656295 1.952523803199247 
1.001168672543711 1.175300586864484 1.919347022881513 1.323468221884445 
1.273289371439084 1.205652773640472 1.779186506246637 1.144021534610730 
1.948021017389078 1.720843575873946 1.695006357710928 1.923090346932900 
1.621325215248833 1.521005606091735 1.555388674740541 1.394717970516599 
1.226259180551886 1.573844682083715 1.643748659080169 1.729752769849516 
1.501806651394647 1.448210193160421 1.020171109596270 1.904019770940768 
1.804610486746323 1.591463152397561 1.228836553072780 1.468531049918917 
1.797837809077159 1.676637266296352 1.298494784659984 1.773373916927166 
1.596635613699820 1.116584212159169 1.846405773280272 1.578930623117885 
1.636744608506394 1.837974428025389 1.206838351135927 1.843176235328176 
1.577062610610149 1.262135832941371 1.289508562987471 1.995716249953148 
1.172860391830403 1.763108073456446 1.289557140926991 1.391229510678344 
1.502054118828869 1.281449561466236 1.443464112088587 1.276457874651493 
1.492902947144703 1.076954181820036 1.526836428368829 1.499007227874306 
1.172941146094215 1.019468928202161 1.967651319134985 1.430242146976160 
1.933660250287733 1.537716574528247 1.874501927437371 1.342267365804776 
1.094453661127634 1.322553484904626 1.526314378076998 1.021982340361698 
1.471842190991727 1.028722906673799 1.510058174921940 1.505118197544663 
1.498746483969605 1.622880031571028 1.243899665476896 1.272830801681779 
1.329092773192337 1.373143418049751 1.952702225002665 1.774072549006495 
1.369627655764371 1.856881343267221 1.090368778712403 1.411150914844497 
1.739241502853714 1.706136973615008 1.022480973220238 1.523059460549453 
1.240058787230579 1.659726774790654 1.849861850162896 1.401898617473650 
1.154918926582845 1.402129109245560 1.209781690734340 1.851185299650320 
1.584324675902265 1.806627338915268 1.937236825475427 1.507871900043357 
1.634821902216562 1.541984636873888 1.761093954916101 1.852305671409347 
1.777613404146010 1.446677019238066 1.530142505290439 1.690218395279128 
1.781165115148499 1.812995757492717 1.663461670773847 1.175248249250424 
1.580093999366253 1.647346862504032 1.683527761674394 1.343793864316887 
1.512668882635182 1.964474906601986 1.095993897685762 1.981277975607585 
1.908218155953327 1.940611450355440 1.964709843231407 1.449486454146380 
1.500083122719278 1.028363944049264 1.273050732304587 1.547633987682431 
1.407347161750024 1.414355055596010 1.597221236987731 1.050353651747621 
1.719004052611113 1.725699566792139 1.722428990974277 1.555274473709754 
1.067384334786987 1.549164565309860 1.358701320798072 1.295559486810390 
1.942316404205272 1.291648370831677 1.292477288054990 1.726662178461164 
1.694398133055199 1.152713918013733 1.519862374474339 1.829668396643841 
1.202686568976427 1.255210035138392 1.733495619901251 1.361077199681966 
1.526751905663353 1.794030472429677 1.046473780123774 1.362373094186915 
1.757741035552933 1.958026630101599 1.954064173971856 1.001860153531688 
1.821925700108693 1.879341107575353 1.490320335929132 1.307911529139665 
1.575996063317850 1.300766996434920 1.351240377008781 1.802101286357085 
1.508345353029139 1.782678797565352 1.156639630757996 1.381654794397295 
1.678575316907713 1.640427703664725 1.376712652381551 1.959316084837768 
1.374158385265960 1.020786351790998 1.730380242346859 1.386975340291268 
1.496396203815585 1.846543437823101 1.781260988985403 1.507389625771236 
1.294872530528774 1.798234243885168 1.719341753684643 1.266984042401789 
1.047763224363818 1.303081528450267 1.573754824529921 1.708685539418343 
1.440906319937317 1.960424251806781 1.766761829797726 1.130958454198675 
1.306251152417246 1.352322177831549 1.264025823689980 1.332242135018287 
1.806262098652987 1.522587773860482 1.212656350408244 1.036941137505148 
1.727681284786349 1.861388742144980 1.363826295882371 1.982948092336482 
1.189582119918781 1.389382817146627 1.194397244952311 1.161472620520404 
1.646491364161404 1.368544499428751 1.740914536999846 1.190522349379350 
1.733860485159854 1.572831542887546 1.369358688398447 1.229491165524965 
1.910144081571864 1.738508827788457 1.407827591325917 1.310369185384895 
1.501676044417805 1.341828745086294 1.445134098932514 1.269459723990600 
1.107127572028821 1.430907907832855 1.332413770145460 1.257998553118972 
1.669726332927973 1.752503674134282 1.214390814474542 1.237991799799637 
1.447382203140167 1.676253559009035 1.983509571148193 1.858190313590271 
1.149470892119081 1.513961086374565 1.256171157345827 1.617137739551239 
1.823217042311854 1.214423052840965 1.562307982270299 1.866973375333185 
1.518959429776955 1.026571982851274 1.640637644807734 1.691574326697495 
1.161014300291547 1.660839360132705 1.996577097580452 1.860595895706020 
1.106436151266935 1.865421259166453 1.107882090286084 1.606303952460728 
1.753403370483261 1.015144107119346 1.710084011602062 1.732534546713436 
1.757999526458136 1.843203140573474 1.490394269085708 1.299897407472214 
1.531566555648401 1.799786655614728 1.550172890738100 1.072723482623716 
1.377338487137393 1.275659600717594 1.991755407986344 1.314970251322870 
1.487596520563090 1.106839462505325 1.538141702604706 1.848276966263500 
1.496299369217642 1.590661822064676 1.793206282832398 1.977108156583673 
1.841686673066009 1.782493168028746 1.520163847901572 1.582579982632690 
1.224565299562240 1.884277599842263 1.490809535732801 1.177342003911697 
1.257664072804296 1.332331451511106 1.976811532100369 1.374610290193584 
1.182567225307992 1.295802876426136 1.171296807778244 1.122587490296078 
1.021358827538819 1.250554606686939 1.966618946030265 1.341442865129433 
1.210377790303454 1.130301582332827 1.986293467215871 1.814981423952261 
1.015601384676065 1.119544639173506 1.411744737822018 1.482920369744722 
1.999218392975799 1.092058373254317 1.576467735715313 1.074154752310254 
1.456525154003349 1.315557669974057 1.560176918572268 1.628632916309696 
1.373567831921035 1.365069563660435 1.368669458134069 1.884843467545090 
1.747188503069156 1.902566532344670 1.788148368064201 1.959666159506437 
1.611346731669104 1.316626401298827 1.216413836586455 1.178724948192460 
1.011673560093367 1.785769456739421 1.643096205400764 1.404829312881354 
1.719058781091493 1.335599416503223 1.414743488545985 1.734387670309043 
1.751836906796041 1.957929944456528 1.832751269653579 1.064811842123390 
1.348240226010205 1.447141768037044 1.768269015621151 1.318390149136927 
1.961108690955365 1.334782380065938 1.049495065372274 1.445536173232074 
1.186683625117424 1.674871234916891 1.799526103694621 1.661589288297403 
1.798780886610237 1.361306750064226 1.396847448436735 1.642009734487397 
1.403172719354934 1.918895611805998 1.825865058799634 1.790754884221526 
1.212047125066641 1.796818775396333 1.757698675341677 1.304190728295490 
1.720469373940174 1.744859519481751 1.674317767965527 1.114652357467090 
1.994702001155988 1.550508804220014 1.941174434315630 1.992191791083932 
1.260581905277371 1.120465508526799 1.725533533326745 1.077411257398371 
1.083766892732227 1.322261481440535 1.135317982892845 1.110967392241753 
1.341463705231875 1.948379502973377 1.297436721606502 1.676813581436034 
1.507456817333986 1.321669840364592 1.089613970926563 1.999689491028762 
1.213578467064580 1.574904059971100 1.045240261323024 1.549293043647962 
1.889926149578165 1.892642930020356 1.694765290855065 1.204134077595576 
1.530428634010768 1.769598495289114 1.667799916698697 1.756071381715561 
1.716599558946114 1.963584753049414 1.095730907194904 1.583807290859472 
1.411622158338802 1.046021813783421 1.818734700180420 1.403797851184694 
1.696084096157477 1.222713864520429 1.976930721753728 1.183779901410731 
1.623475694344095 1.653551897658335 1.578911273133696 1.673099375144019 
1.685957063789915 1.864980749146389 1.963186604507110 1.664616137223728 
1.241149517356442 1.407621766142551 1.145006894427352 1.724691544516706 
1.768077934925641 1.900525805740483 1.979948117134578 1.651005750665387 
1.153934847583730 1.772277325087193 1.273803579809086 1.036310326498816 
1.760821595173140 1.703470912329257 1.036557083179674 1.019448526685286 
1.370073771752964 1.012106050405104 1.973027534386053 1.272761146379636 
1.147890785467951 1.270861755105843 1.186500449552287 1.003438287790831 
1.550164019541491 1.572916062154076 1.001380500986209 1.409713937794034 
1.314371218106750 1.310988791813483 1.382673580477573 1.588716897022319 
1.083873106294868 1.524906365882216 1.607070978530437 1.866770421522899 
1.160316957168627 1.169448782322096 1.111456815922089 1.747616864977952 
1.749465863365041 1.232274327106787 1.020697269139544 1.934366637744256 
1.852437323867286 1.219518813639062 1.399132538756920 1.197743166992738 
1.484548131069758 1.319660924838874 1.572548764933244 1.798331203183520 
1.805200917652804 1.183931680206783 1.623958606504373 1.169079910236768 
1.972210693131582 1.578971158287418 1.486481084636993 1.813150039903220 
1.115468664487231 1.926386629268854 1.274602292183984 1.405940329915778 
1.537421827882588 1.428838689936527 1.062097379222203 1.553900927531700 
1.603472571063066 1.491937709936371 1.826639982785760 1.007137241902710 
1.037102104280567 1.427566239329402 1.605361980353277 1.225273947060657 
1.689147039798879 1.223352794936180 1.614589027804426 1.219498310754695 
1.215749719005202 1.030385593326970 1.151000664478328 1.218673836948786 
1.376928246370648 1.077591229051198 1.982605384421914 1.216796353303072 
1.385307115971811 1.374203279478436 1.932258764098525 1.672506745035934 
1.607584792276895 1.128415113971551 1.974569176813863 1.786296259533987 
1.420661583482607 1.796575877480542 1.455350764513147 1.487332618469092 
1.655844904696336 1.891117808937382 1.173812249795852 1.552916019516161 
1.265435876117337 1.561591629819515 1.849232060466690 1.928299501535578 
1.320532312323692 1.325863524966617 1.661891575852838 1.505421801299262 
1.256273613132925 1.340597680566787 1.230172337287731 1.925822933722711 
1.030502245664052 1.118842219376366 1.132297211259911 1.093527374966347 
1.589106615087870 1.840248795407271 1.209435900953910 1.457888172187439 
1.618702239047397 1.226376473589052 1.602569373917657 1.557952859023501 
1.755255497840806 1.234207881648987 1.533820262470246 1.010326726249961 
1.687808478363273 1.270378184946871 1.241501739047649 1.270281697630325 
1.621040758623966 1.873775716479649 1.004693132832083 1.270248644524248 
1.744833457689573 1.913976443650246 1.521746652214968 1.547399694631024 
1.544671168799804 1.076378767611519 1.792301512832244 1.363428040726448 
1.646902568742661 1.240390405224904 1.290116467871266 1.831881065210709 
1.805171562779691 1.830135587554652 1.714438763248217 1.637935750802627 
1.872529443099940 1.850000366738014 1.907249862492126 1.024834959120547 
1.599324038878107 1.477151527756453 1.740079134633728 1.653294941452698 
1.231211113204560 1.422939924726507 1.358894247079996 1.324481067401640 
1.391934418184156 1.304061404268561 1.507097461534735 1.771386233544718 
1.470465158625395 1.544479264513580 1.769873573441745 1.397514261268577 
1.403582472130817 1.252133066136521 1.298034189272173 1.039468350209757 
1.078135508792573 1.489554756278271 1.877578590581331 1.078894749085996 
1.146446397461901 1.109641186545641 1.272580849074813 1.557173235722108 
1.027248408107123 1.120876573014149 1.254349431588856 1.135505161114797 
1.488594455262913 1.403266652232293 1.812137419529869 1.279031990475639 
1.654467664151671 1.058880997003243 1.987806843198525 1.157281868373154 
1.565549616552896 1.628603167553857 1.065819070578070 1.171488599655894 
1.732813892329891 1.316007352750722 1.638339315896710 1.411538616833417 
1.979949037336068 1.930525839711636 1.245983726589215 1.844989371308885 
1.895168586183960 1.572001292669507 1.670430657628460 1.971601539315697 
1.929334616413330 1.800350443663704 1.061746866011578 1.659305578103899 
1.420654311978646 1.027650323796126 1.330026535743516 1.003292695581133 
1.043859020068490 1.456078575947540 1.260321723421226 1.942751328224730 
1.399298540600751 1.866971015840846 1.304614382286771 1.793204836868304 
1.215559781738553 1.052203411380496 1.171130355041017 1.509212019541705 
1.568778536294740 1.113395190932228 1.526354061939815 1.205986685184249 
1.119970255677142 1.685471803455462 1.447454592108054 1.011641579402330 
1.778919380616612 1.011728757237588 1.968864829268213 1.482622126323345 
1.849568556699067 1.647010742261713 1.537461048016442 1.385360148318048 
1.654030886545950 1.084344994178660 1.850423823806881 1.613520167705219 
1.862675131528630 1.720710565371237 1.340527204250619 1.954104622368203 
1.436838465210766 1.634860577350252 1.375516747135202 1.656704385493950 
1.106176082435342 1.922746735384920 1.125599074637101 1.906216448343847 
1.025853165052263 1.566299182797896 1.871072026615852 1.236235014443076 
1.087453250789865 1.867858361586789 1.818929050930532 1.951288782973412 
init_gen_rand(0) generated randoms [0, 1)
0.793642230996037 0.580459783108833 0.438188768785251 0.176939156694645 
0.840219755016754 0.401937324294332 0.426098229275984 0.773632659022513 
0.766098608999247 0.449949418002488 0.809308049559321 0.063357031921013 
init_gen_rand(1) generated randoms (0, 1]
0.455599401862604 0.276786278406747 0.869442513164464 0.256607551261946 
0.824800552710095 0.164040149304383 0.600438102787136 0.045818148271225 
0.238590556501327 0.426445445190838 0.320473574724940 0.165133443903563 
init_gen_rand(2) generated randoms (0, 1)
0.097003607168711 0.452063515485125 0.574374247932251 0.862981339415242 
0.301932030445346 0.888712980830559 0.765145548640859 0.326371172202567 
0.853346153428999 0.573297805102008 0.377566944105148 0.253946017233244 
init_gen_rand(3) generated randoms [1, 2)
1.950842848638729 1.739813491619752 1.305970834641442 1.942324009648197 
1.893015162185985 1.234881893035222 1.081884613902705 1.850322973566017 
1.544074805093204 1.889964982258590 1.227558590022788 1.261152059589819 
init_gen_rand(4) generated randoms [0, 1)
0.669432091487025 0.004444958979189 0.282915894792966 0.071375313603914 
0.298714873919592 0.060247676085934 0.478856494873675 0.430035690731896 
0.157791077810947 0.365985808229946 0.853418554020144 0.947353016854962 
init_gen_rand(5) generated randoms (0, 1]
0.066107910511039 0.901549925619374 0.671960468266555 0.810772722904134 
0.418841509726952 0.376227608337679 0.026321612923461 0.850091179928447 
0.153054494452446 0.095857583968954 0.755008836343088 0.674201318942030 
init_gen_rand(6) generated randoms (0, 1)
0.335884064841178 0.307786462454134 0.305033856086343 0.547822370011282 
0.970908670463435 0.320126432318584 0.574977250948931 0.846676611829591 
0.128534264758735 0.303386284436072 0.421452679680636 0.590292404700590 
init_gen_rand(7) generated randoms [1, 2)
1.373069468408223 1.212840627463321 1.732272571865576 1.316952103739000 
1.534116498696132 1.229999084347105 1.204247683860995 1.330633147441771 
1.719996275368882 1.681032826908220 1.438714758149172 1.118939773455663 
init_gen_rand(8) generated randoms [0, 1)
0.051131020685500 0.027923802063273 0.282215831727000 0.908917355131307 
0.430579055263665 0.019193403218414 0.203168998623389 0.413756999872521 
0.817964695906104 0.154360999511044 0.261331895047858 0.378103593567628 
init_gen_rand(9) generated randoms (0, 1]
0.720560167721030 0.949359277137631 0.855200170729020 0.629467269255424 
0.807769217908019 0.563367819613422 0.242766529488850 0.813691680872244 
0.403630969230066 0.450298240597618 0.105884766977242 0.162788154388353 
init_gen_rand(10) generated randoms (0, 1)
0.076727791763944 0.547836462886562 0.135883327281024 0.852154436655138 
0.705840860943469 0.558769261305778 0.294789290097140 0.456624388980984 
0.589976763469014 0.372815935228584 0.156611070909337 0.848755813687961 
init_gen_rand(11) generated randoms [1, 2)
1.816105306277620 1.288826685851095 1.189014044577139 1.739203371002264 
1.525946316624243 1.620200208688409 1.096321506609140 1.511121413381151 
1.540994237109195 1.358693219959760 1.902407966880989 1.263638872771530 
init_gen_rand(12) generated randoms [0, 1)
0.076116807775669 0.667044720054686 0.787931372352241 0.516425979485220 
0.380004284286166 0.426403036087206 0.849059805069711 0.604539401610475 
0.784147055348552 0.274206046080719 0.010610626638263 0.067547441635300 
init_gen_rand(13) generated randoms (0, 1]
0.143102490368023 0.117248721906391 0.504318419452768 0.724314512484266 
0.707617107774408 0.305025797340337 0.257036703462120 0.231580713710426 
0.908953909389886 0.641723413056777 0.561355428279413 0.954352879512851 
init_gen_rand(14) generated randoms (0, 1)
0.950316009492236 0.706637380587793 0.643301442482649 0.916244261764853 
0.680434167859570 0.430146583284165 0.425880761146329 0.758796973669367 
0.736483395980624 0.758011251700097 0.440498657157682 0.777585335464516 
init_gen_rand(15) generated randoms [1, 2)
1.628007395853985 1.278826502456614 1.955703748849038 1.103314051647344 
1.039570703054598 1.769183409403025 1.900011772128743 1.656191078670576 
1.658101614853339 1.424571367510453 1.834557451221619 1.445702498614535 
init_gen_rand(16) generated randoms [0, 1)
0.636302685567311 0.137218952410404 0.007397705826784 0.523895709537629 
0.602910023050024 0.240543263292935 0.634319919422312 0.131365893659735 
0.385999467922057 0.700459674947863 0.775130918686616 0.028540765100275 
init_gen_rand(17) generated randoms (0, 1]
0.941373301584230 0.996171121340979 0.318712266064640 0.717548923920958 
0.382434151774347 0.590493623880302 0.322560930234921 0.594887752562670 
0.909515946892514 0.248117175650185 0.139172437255377 0.874952175573300 
init_gen_rand(18) generated randoms (0, 1)
0.935728569778681 0.507806332856926 0.962642239726788 0.956678348431450 
0.708660983797889 0.263137359554023 0.965180426629791 0.401404606560230 
0.653468421736125 0.346855335226885 0.259452300873960 0.465728685729463 
init_gen_rand(19) generated randoms [1, 2)
1.543400249206202 1.186477339009993 1.076339906993456 1.714810461683558 
1.250448728003198 1.807191896866885 1.607728935858536 1.697546478305597 
1.834286898872765 1.988720625823551 1.422006850001651 1.553534699959493 
init_by_array {1, 2, 3, 4} generated randoms [1, 2)
1.294587381800539 1.396369648296829 1.944771208119970 1.474093734316382 
1.877399023972375 1.046106053985895 1.494697948710086 1.334871252071797 
1.253811781028442 1.398238065738080 1.237315592417754 1.968360801582737 
1.585325505397874 1.980732525959670 1.507064752518947 1.716869906584104 
1.144197621009438 1.687077803846495 1.090247794989572 1.425330537257617 
1.104265260726256 1.715797930326763 1.457066647299533 1.403609274589408 
1.258517428747915 1.976735620171774 1.508597846133364 1.151121170410565 
1.262675522651488 1.027165061539292 1.369595468618814 1.974433439643195 
1.756175844818762 1.527202183107901 1.455207207756781 1.985497432047503 
1.140817588347143 1.594530986318393 1.760074032769381 1.652620759560882 
1.734141480128939 1.757620059409234 1.265112867104526 1.866802023311850 
1.796838428685387 1.992952030233971 1.806788732197961 1.808495951520311 
1.691247189328083 1.403617204708648 1.871894242904189 1.184741738511933 
1.698250421471337 1.608478493859358 1.178966926474716 1.577227503201196 
1.701977789461402 1.089880972643392 1.129500785142170 1.832901591551969 
1.425114799397134 1.305005484882860 1.646292779273817 1.086564466807140 
1.469836667080849 1.126647165678304 1.203641992820985 1.613513175896293 
1.116965988934835 1.974549171759911 1.538156273852092 1.257164932905577 
1.564912000774086 1.996984896360139 1.781710035880594 1.725353007295560 
1.047287338243581 1.070183141700052 1.011124141581389 1.015806224741364 
1.150949090447243 1.949750338885391 1.959156001769534 1.356723831739015 
1.862449301257532 1.481206382253064 1.640179812050422 1.396000104520959 
1.509105303594792 1.761539745001303 1.626210690660542 1.090941787526408 
1.694516339912838 1.634308146005805 1.426893658315631 1.856992999024387 
1.721847220625076 1.604567037662496 1.403777302820758 1.291036992985642 
1.147818400795994 1.759974571573150 1.539391055129006 1.411971960075508 
1.741963550062376 1.038840871892235 1.633826221471688 1.236405901059836 
1.717069952341525 1.788150778740826 1.473566319909270 1.978077972313614 
1.741703362382681 1.449198544049372 1.684815313667597 1.292025346268210 
1.359602748971586 1.333460476810515 1.488731433717425 1.887866525746458 
1.532952683448066 1.603384740036672 1.129412306642375 1.078907607091115 
1.802977239501637 1.277974214625038 1.952050683454254 1.782228259747150 
1.370694685103733 1.654822576815182 1.923025988843166 1.870970428680581 
1.469591303879701 1.097030214156123 1.205563868578102 1.212909962719199 
1.312560151819938 1.058684733112139 1.778234014493322 1.945249374873365 
1.083458965907466 1.775410543410886 1.972577539239800 1.982223008758038 
1.725881607573344 1.732520194490006 1.074426768938850 1.179967515624287 
1.150918277214949 1.842020351520299 1.563617359858654 1.268131121453677 
1.723940217710095 1.412504059509906 1.742840527167911 1.174309993223178 
1.796809369215225 1.606792708828388 1.800851430007290 1.422613705400535 
1.189249524283658 1.325575046355447 1.099482684699477 1.651174120493432 
1.687247191872160 1.416313432820385 1.184349026917567 1.456922705579861 
1.361745412454350 1.443628259803752 1.487471730200036 1.831240290299178 
1.006248736722978 1.567353209941271 1.350061390259364 1.532233784671009 
1.290624717605542 1.149427428799159 1.289053882418464 1.753661549947036 
1.430497776444262 1.838215701980491 1.678695224286492 1.537395293546508 
1.328701277913066 1.800904717601843 1.449873811121991 1.659652202622215 
1.754102655934446 1.291450215926048 1.601266482889225 1.973840463668848 
1.450340577072953 1.184097345967501 1.980319499781266 1.436829319024595 
1.036609108588165 1.710080078602239 1.486745213797249 1.453444131407647 
1.637640209613683 1.411100542770662 1.243929775601839 1.172034363949189 
1.595048976062623 1.442295739186647 1.009856342987156 1.478344339202702 
1.472644187706360 1.028289999643509 1.588892317416924 1.439795266987122 
1.212209529976958 1.422034346156270 1.548555387460861 1.923648218084751 
1.512858965745037 1.648135925273561 1.113420874597713 1.459787085019319 
1.609900319953231 1.418373930201645 1.331322301636449 1.371552712492617 
1.758532453122417 1.108927473641267 1.793752383928496 1.812030454461792 
1.443713320631514 1.769827981953772 1.555490646921029 1.169269206918976 
1.176406650110789 1.221215274864741 1.862140666982163 1.703012996544370 
1.814137300171150 1.022546445447676 1.600640793064732 1.874761730044909 
1.608878048565686 1.775277876126323 1.948689429947703 1.807478181293079 
1.425897160726201 1.240427530775367 1.725725865520848 1.878448904759925 
1.161919580721566 1.477238349362417 1.099043181156342 1.928223665366998 
1.961879801339189 1.352248460321061 1.661421016889251 1.317646511390192 
1.494507020844779 1.717199305350986 1.961718597065199 1.896122247843254 
1.519464814854601 1.363243472410089 1.246792064250895 1.153010134774922 
1.533885741836536 1.520529642745908 1.246906184486650 1.198781758291687 
1.643413543608883 1.710042581452450 1.091985391798843 1.191225164329092 
1.254088132715433 1.827227874955119 1.698729191486624 1.164985902217971 
1.825917041017773 1.666359167048604 1.506069287555129 1.117763916818629 
1.777268434245427 1.717882334792278 1.750821091495869 1.667396383267115 
1.494348483912554 1.398780705659208 1.700233720163695 1.296736896058349 
1.403807575952512 1.323211866599685 1.405741847602509 1.370425787724052 
1.637907087388438 1.464345955072399 1.589980854118851 1.938834184109840 
1.817782198256015 1.515614100794459 1.627200155200328 1.337930832346703 
1.206418516612014 1.689768043002114 1.761444642835934 1.000397153883988 
1.461555040473768 1.309777579392951 1.938953626664819 1.756952548401675 
1.689812049901502 1.299337478469657 1.705299376254545 1.254413894915601 
1.699498374818211 1.963991999647452 1.275859786189740 1.860892280312636 
1.609543445233203 1.227474846661481 1.264624321210157 1.366909302473153 
1.598322977392016 1.039784787157647 1.369089207897953 1.892318352227408 
1.527037809150730 1.710768912926247 1.958170780337146 1.062813194240202 
1.941129259211228 1.705077113325686 1.800511694598513 1.752856052531437 
1.794419441586025 1.546104219472467 1.486989482142708 1.490085977512756 
1.929398273463162 1.482158411468270 1.930544601744705 1.955582418474707 
1.822619261413592 1.145491660663329 1.317921132336814 1.293632590832436 
1.761705055627556 1.022042088467624 1.433941684660370 1.882202586531930 
1.720897425201058 1.168042743979807 1.775605987125462 1.999535924934829 
1.121315433061498 1.392608446792919 1.768095593578358 1.900018722815682 
1.026030005124308 1.607409582137679 1.408072180981375 1.358623946241807 
1.191740981077575 1.280350132967342 1.160469650975167 1.574993118559082 
1.749965366368595 1.931561714695508 1.157833638834191 1.995541278804889 
1.778649156412544 1.432795745107315 1.901143213486242 1.549412743553345 
1.639675893361920 1.402179316862118 1.147528914468366 1.282132162970739 
1.546978636685543 1.518668566402374 1.946368168279127 1.351901124178984 
1.747292204939374 1.459015175715929 1.568001744252011 1.567817476937106 
1.800248053154517 1.247267705330254 1.361750696221083 1.935823014842190 
1.948229611147599 1.498532821151868 1.629845723726533 1.688194880349509 
1.078007920550841 1.507519495957341 1.999447521941497 1.672985736547689 
1.351020154079005 1.287382510656738 1.407685354132255 1.613424374957169 
1.371634060102712 1.380862904998915 1.129566244796773 1.953789871742131 
1.076292835068721 1.425818698929513 1.677184900626417 1.212909215032488 
1.514354617061257 1.680376453811534 1.284992367721625 1.521306796061061 
1.873066881105161 1.258092027182973 1.359113412457857 1.298002641744132 
1.142122862234848 1.163830790348037 1.025160929221881 1.578320232926341 
1.441457742340919 1.073246982909559 1.536708318391617 1.468380687169012 
1.514799844367973 1.143135730158434 1.805649564275775 1.642225408892371 
1.913939286593475 1.846824191864971 1.104725859501386 1.722218211449994 
1.785436940092642 1.729304773990731 1.608142987007973 1.788242078273085 
1.348193069600630 1.923449653455000 1.633325523259541 1.581389579390470 
1.116570655004888 1.867407291262463 1.767924853115741 1.484309188519210 
1.633201661493481 1.441598291056291 1.879381738774219 1.830664574430070 
1.301973271498811 1.576127268398247 1.258599356960559 1.993970537104958 
1.774070725731969 1.349887940935619 1.148405084036335 1.553464879502346 
1.137569877462627 1.974756046450142 1.041051290200835 1.706487849577672 
1.776401768984640 1.066225423082872 1.665374042339486 1.228843105977319 
1.953325948560992 1.186123139269579 1.117295620054632 1.859360071934149 
1.772520930550345 1.899214013832994 1.974929063390354 1.236639076226670 
1.189454160846950 1.780564027051606 1.349754601404609 1.970217953398386 
1.784824363326597 1.515980121374317 1.072579497550013 1.408589776303630 
1.989446772904020 1.891491367326516 1.561345260539863 1.053193569277326 
1.601544728581775 1.538832466690159 1.578180390131561 1.521373643999958 
1.388602666190243 1.638061717304142 1.861748680891565 1.912065549990497 
1.787426239399493 1.151430571933224 1.388574224276366 1.943309799472178 
1.409590523480837 1.478873372693933 1.309539472011467 1.758049291841839 
1.668193739797729 1.833552181927971 1.985307447280446 1.064394698753896 
1.869660333021513 1.677772891452067 1.288053963238393 1.891382279300323 
1.454596277600455 1.313992014614977 1.234188347904936 1.980415695991181 
1.832295245865269 1.193857355844765 1.297222619479738 1.656237597585668 
1.441853193202231 1.558865946200143 1.938776680291353 1.155263869388850 
1.013620735822432 1.741957825778270 1.216091112193454 1.197590437714797 
1.731669190491363 1.758810017505466 1.626198202118606 1.449242880389083 
1.674012054586513 1.960870654210140 1.232806744442599 1.432184681895839 
1.605065053153376 1.955748142145561 1.121295716446840 1.853581838556644 
1.026465763348869 1.118593663109794 1.770241173636839 1.504224522349656 
1.152915176910379 1.259593702891682 1.777564317147693 1.012559863490868 
1.469319742246423 1.094075647290910 1.712091315784333 1.688993712070389 
1.154974179051310 1.829539421880717 1.747456611365630 1.700595065856778 
1.307117998968388 1.519595648687666 1.664978177370377 1.286602656326007 
1.289936190235542 1.973160948062549 1.324681195189575 1.875141571297182 
1.335217730854644 1.920871065150912 1.673928639154287 1.547749537981370 
1.509136102324615 1.349544711544976 1.652941041252478 1.905634888480287 
1.714257502280228 1.247352112101984 1.648807355729812 1.780212153461273 
1.835405901143694 1.947931883301531 1.657927603829068 1.627334208992200 
1.531695732731288 1.251440704370876 1.469174224190351 1.889316693777306 
1.016281662826149 1.355623043886581 1.195161709470404 1.732016725750207 
1.550250113663792 1.004034808049808 1.802690882370529 1.232719001807224 
1.819320259328516 1.608901633880009 1.216670614640023 1.755850045132790 
1.813313432117395 1.130881250446469 1.827754593211804 1.413402427627640 
1.919833066516336 1.393036076563567 1.709663816438054 1.687399148682950 
1.155682694413264 1.212138814714066 1.083719050858893 1.808151149735344 
1.357862018401867 1.750121924838341 1.053729844785570 1.650359748642374 
1.977540185346284 1.739150779306540 1.659301209713247 1.811856590258986 
1.124708849331055 1.948010858166092 1.306454095834406 1.670871262449773 
1.137284317273013 1.902831565058240 1.604620537888179 1.264752068314900 
1.070352199766983 1.045827800242905 1.069358917155196 1.677318041130675 
1.068788745172363 1.398350977754614 1.097487361099995 1.616559511476026 
1.890391237487679 1.969028010683646 1.202900638034195 1.154914128647500 
1.916865881820889 1.734412714325374 1.455260602309138 1.198952552890762 
1.592835597225208 1.494453005683166 1.035853440565681 1.669880523235166 
1.334953999201345 1.626214286089603 1.203251890831844 1.377073568928783 
1.654228228769697 1.246457692978422 1.957262426136686 1.864894049649951 
1.761746896552153 1.585973888280484 1.555458655240867 1.087403563988683 
1.829386335308138 1.045071879805348 1.954788988688556 1.944579481830323 
1.574954556170602 1.994032571313915 1.511336870942269 1.779761062767502 
1.286480988569864 1.954441756226725 1.353885611969040 1.377820970237185 
1.957201174950218 1.509456977774331 1.018539179427862 1.248153794245195 
1.599563385367431 1.316830583220031 1.010852505902325 1.786651678775228 
1.960586622857888 1.063698587665300 1.664717070606598 1.714760768562787 
1.484528666651545 1.469631753606428 1.003000047898470 1.015448667401899 
1.380224161859595 1.792804758657415 1.574772611198094 1.812127553260131 
1.077979038674731 1.331754271115689 1.415742809476639 1.882599394988696 
1.312683982618450 1.434873959913723 1.645345807547536 1.585274492269506 
1.669920638707742 1.859263569745767 1.654995386558109 1.529843882839816 
1.627512674824675 1.402418441361712 1.983550380493184 1.208419696767955 
1.393232203228595 1.105274765460663 1.601002512137245 1.292785781144312 
1.877585019769564 1.304420755833988 1.190445997536467 1.222293388087501 
1.745328504214796 1.063077087962874 1.336017255205759 1.200409813373086 
1.502403378444210 1.644746123547732 1.489446563999473 1.929183546678228 
1.663806191458840 1.926860026203905 1.593964517717660 1.218619305059570 
1.165955121938188 1.057073280123378 1.659665013874027 1.306952542611396 
1.565303275960280 1.767911789245511 1.237193402165231 1.405142621470564 
1.606186240678101 1.489470693156442 1.707300354329174 1.293257538874500 
1.098202288012190 1.399766509085567 1.591522702421065 1.681572708391488 
1.886639455035772 1.860201730582688 1.962240606876822 1.358746073109610 
1.610055836795865 1.287605174681712 1.172855989660465 1.676921128709508 
1.666740897546808 1.039292768219811 1.933134560336365 1.329764115830296 
1.991945265028355 1.346033399545702 1.695175228938084 1.766882519370073 
1.747173458346206 1.618608127220778 1.750524164145068 1.662453315304681 
1.913929313709174 1.724144933290480 1.470089600113885 1.533490994543096 
1.120639000270099 1.709463893422070 1.141777672018221 1.258825622556849 
1.544648489324554 1.235443044027908 1.831387930435174 1.160037372308373 
1.337803490217558 1.706665150990246 1.410105248285704 1.415403086366839 
1.163916033974986 1.164476527417362 1.319159032252521 1.145803307568467 
1.260651614163876 1.684281649125630 1.704447803456915 1.454403219296228 
1.784288832537443 1.394164789205041 1.855874918098609 1.730534309757508 
1.127458848042671 1.229797370916883 1.918811530565018 1.483462408950907 
1.301617592385879 1.542925520134135 1.231906587336754 1.412336691115272 
1.386331308000149 1.406830144976837 1.658212423427701 1.908949345058438 
1.195064575039267 1.014780792468586 1.620061414589498 1.932652347755981 
1.108949009249566 1.195271180234726 1.552718295276801 1.677986143297279 
1.142356880873284 1.247843857162049 1.829589898385432 1.841941982337573 
1.972611649418218 1.105666767949588 1.625697720064156 1.740037884063612 
1.624620564598544 1.550972642667347 1.083622239455205 1.851442007061165 
1.033494884784028 1.359038732699673 1.286677281156321 1.661460545412510 
1.600115319357380 1.532090385002461 1.419710964947985 1.874915913105004 
1.489634940607138 1.872432797202109 1.072563168114232 1.459770272450783 
1.041267273213277 1.115995207530527 1.376643199315824 1.575792194696313 
1.709765389156183 1.712939137553630 1.972168327271707 1.128719107383546 
1.384679498204335 1.792100776369532 1.903562879579853 1.876588035896773 
1.040628134913439 1.448825725247375 1.422802790287492 1.194518017677819 
1.254808039098337 1.166946078270038 1.100978728984143 1.741747334280845 
1.743092202009691 1.432050560575701 1.014713500128193 1.231652451574752 
1.945963306966924 1.329897899256941 1.589939356290625 1.455342842410590 
1.679296782809450 1.251750577317506 1.228326697152848 1.108119117804087 
1.380438251741772 1.459421792590626 1.389097381534792 1.310355641994103 
1.431339304235580 1.967675884982303 1.839356536344892 1.393055143777050 
1.678975512539633 1.841613507278135 1.532272670221318 1.013770427312540 
1.791754527225044 1.810836261843944 1.117117225256510 1.298464611518204 
1.255480771650885 1.009041641633097 1.691593245187638 1.994823468938356 
1.456336171612499 1.141928547137094 1.111525525416689 1.588509580258019 
1.182981874705195 1.998514450539471 1.285776370155649 1.796933158046955 
1.666107453061575 1.694950439123128 1.947070177708644 1.789140192524428 
1.595536409712831 1.588056773102599 1.522452159032543 1.035258222624437 
1.504199789155926 1.935992833854614 1.517097969307953 1.889020691841522 
1.314240341199844 1.135017410493750 1.192071071905663 1.236473057711232 
1.355380820914044 1.346775363390154 1.225804557567436 1.880886705327606 
1.230705430268385 1.949528711515625 1.126823147453312 1.426577830132191 
1.659465038352679 1.968060218122917 1.825834417714803 1.456315128029087 
1.559135001963869 1.788839349576217 1.987379046166447 1.281566195447315 
1.120296102771736 1.576408772681596 1.574881654753725 1.064753346242362 
1.825614708267570 1.933314771190331 1.717939398671829 1.434808004444145 
1.009131273970721 1.805352940511694 1.367052030883408 1.188038153640404 
1.402321444788598 1.039450027704783 1.343245779309264 1.090774649638274 
1.193944420026388 1.082053894914806 1.824738884798878 1.131716698898092 
1.126375722878261 1.874412975817014 1.555613315060337 1.826749820499302 
1.895609954100504 1.808246847558001 1.519573223692720 1.561997987554169 
1.060623705425292 1.433646242573015 1.500228853125672 1.783960186797493 
1.966647188902829 1.771123996546160 1.724882693125498 1.277415939534285 
1.665121791293695 1.912801679215608 1.985841221493016 1.843863451862138 
1.208225536063977 1.379761361073128 1.468416744426594 1.503719733130103 
1.275357250583387 1.745177420788510 1.451652755482432 1.325419608793514 
1.781125945835641 1.557011907663870 1.652048460319012 1.219581465160225 
1.207120461896216 1.769629494211450 1.305180639843161 1.474059748853457 
1.601933968474341 1.941180560238193 1.492760034241702 1.288546232105641 
1.552401248750267 1.334134488944658 1.823169918037499 1.747061783465808 
1.480305747401346 1.807617526676594 1.885944457498979 1.097491677436850 
1.485446436433270 1.898675614549038 1.631642223610227 1.201074302289098 
1.321201441616834 1.704010691649997 1.997344004942470 1.367331025139089 
1.606322640783526 1.198233160267550 1.494591220852712 1.451534709881502 
