# Supplementary material for: Radiative transfer with reciprocal transactions: Numerical method and its implementation
Source: PLoS One. 2019 Jan 8;14(1):e0210155. doi: 10.1371/journal.pone.0210155 (PMC6324827; doi:10.1371/journal.pone.0210155)
Supplement: S1 Source Code — A link to the latest version: https://bitbucket.org/planetarysystemresearch/r2t2_pub. (ZIP) [file pone.0210155.s001.zip › r2t2_pub/src/dsfmt/dsfmt/dSFMT.216091.out.txt]

dSFMT2-216091:1890-23:bf7df7fefcfff-e7ffffef737ff
init_gen_rand(0) generated randoms [1, 2)
1.848467254476375 1.413646507199983 1.486591408942830 1.582156975025284 
1.928663459302914 1.365649297758669 1.553823796912988 1.070252440573769 
1.342997361876896 1.971968352928051 1.104029745399673 1.727216770264476 
1.521799537715507 1.901292860092291 1.054964696616300 1.941063534906325 
1.788141955539347 1.042960614789731 1.329540227457644 1.724792614468878 
1.440073232343123 1.927067069955966 1.982483179743308 1.894374935592721 
1.360524152702494 1.761997815102387 1.640250967948384 1.266317222540520 
1.497821000710895 1.199955916166317 1.879437507851219 1.434342511159573 
1.195374814029444 1.271877130095866 1.782997702436250 1.088347654998578 
1.589886150113936 1.941490308043732 1.414405934949339 1.282559281450397 
1.875612171625860 1.068172261049346 1.456145964818905 1.523643935840261 
1.576642256569070 1.133883269540760 1.193093603383323 1.526071939591615 
1.144157269300303 1.536030577882173 1.751419325575724 1.082540234283470 
1.499243008051425 1.328223565931809 1.403495353736482 1.622680828048624 
1.748177280897948 1.235034758809158 1.111641085252639 1.064557055174546 
1.535936310645634 1.146841667496177 1.830393526592010 1.619664218670200 
1.987350219993992 1.730178676371754 1.500888096967343 1.073747406700099 
1.483694399271042 1.778460907009928 1.935910794317768 1.074471486744545 
1.333647015895186 1.915308210060330 1.265275316400608 1.300642200155567 
1.204662573242234 1.071837156283215 1.831075591343708 1.365922942376508 
1.616545323897471 1.544716686877383 1.651533731505595 1.344867744932714 
1.735322566381396 1.892841427343034 1.370238812443395 1.014039833899885 
1.836637527593795 1.434204904966728 1.461928830280002 1.604489180788008 
1.861721512672435 1.795804045093119 1.874127988181947 1.814764991707060 
1.670857108680692 1.063027482804260 1.866242184293864 1.741214591128152 
1.608298449453732 1.364548467556042 1.265311995443375 1.202485753767740 
1.105164977214229 1.605220796790360 1.966653781059469 1.076501517194409 
1.196487384462723 1.930174926509619 1.010252518034171 1.907888403567843 
1.643609368889463 1.724911385958329 1.618359552473745 1.056281739202127 
1.729943124848385 1.186804430764710 1.281863537276096 1.298924586084944 
1.362976605153079 1.633835469907617 1.405288389636586 1.524425788830896 
1.160572309717119 1.769540896740422 1.797305049633502 1.600483095922723 
1.546241465610289 1.839654751934394 1.037000372242251 1.002224388436491 
1.602697358253729 1.612760003125051 1.174842061347885 1.467493901069458 
1.817203491698823 1.413516418481652 1.059353467646578 1.115511242269768 
1.697313463687865 1.677696253543269 1.308126238664178 1.817357629094180 
1.780753234994592 1.214291658572810 1.679967311099387 1.897681370479436 
1.360399212194590 1.184185033544090 1.488226350474195 1.179958729565358 
1.819219635541138 1.812362013663193 1.317182694388149 1.999844363813909 
1.635466058116392 1.427431368450090 1.820559476367502 1.304839881853255 
1.297051265705199 1.043806308974771 1.110731646375552 1.189906545791134 
1.888236692355726 1.329934582483033 1.582914881538315 1.826128054486642 
1.641107435448709 1.900913041588195 1.402869588331303 1.829572665135907 
1.681390401069029 1.828921545085240 1.975293974720459 1.664753506204267 
1.553174300186583 1.752285981886077 1.274026989546092 1.314937682777009 
1.015494949803171 1.432262250627398 1.022999267001165 1.227405793556915 
1.594108577648638 1.045948607572019 1.538448853658540 1.748920083804134 
1.239204169445001 1.887692687474385 1.437861571186185 1.429052983876756 
1.318734380609846 1.782981677342497 1.313501058124037 1.597412857190437 
1.502242446836069 1.329349538046997 1.256449798007034 1.220746386758553 
1.756373988360542 1.771530772728523 1.794978951201227 1.113252103906230 
1.710033647828802 1.985248510936645 1.254869289167365 1.645974495906533 
1.150774622701751 1.235076085315419 1.956830009465453 1.010899751443741 
1.091390485256365 1.856056619059222 1.772103081458840 1.163029363506368 
1.225666368864142 1.585169686482933 1.211654125068939 1.945537259290063 
1.414131633956851 1.917071434673266 1.852022583798350 1.854542213704559 
1.154550523608037 1.991063266164562 1.561831329129090 1.522530699071398 
1.555694998562677 1.938659456106456 1.910848650707949 1.259368344637424 
1.736976286403674 1.380514249817916 1.948759297790434 1.637162439277861 
1.777781323459107 1.262193986777428 1.953753909574019 1.967819833358350 
1.333998361635991 1.268288559342087 1.919102415983830 1.353924528300993 
1.521654581287972 1.784679380722760 1.939327532509582 1.448795394360936 
1.202919694145655 1.418621774932111 1.976924982057937 1.583381515943884 
1.939936210885317 1.535302554512654 1.801055130911129 1.532403311176418 
1.407753637505145 1.764808978995798 1.713031594580243 1.723591947732191 
1.760884495729695 1.418594747905295 1.694249838161380 1.974695996286740 
1.093066526051511 1.914609109953002 1.937073560360947 1.464859021882694 
1.488432189763022 1.773016633014491 1.610551263811991 1.973564862807720 
1.712033892985011 1.567953953432422 1.098372783852470 1.499639984510572 
1.822579691766347 1.993447538208815 1.466333187292766 1.333788292813237 
1.980991701560077 1.366996817052273 1.475282441795610 1.260031994500357 
1.558888604151847 1.432140184078984 1.054837799585252 1.985109646703056 
1.561350049014243 1.765616902090727 1.304507704674923 1.325082461762529 
1.168443037796762 1.358053259822098 1.470162022150833 1.976869428431836 
1.502047101574287 1.191848770092319 1.571261927791278 1.364486304351789 
1.820451770694380 1.423957814304942 1.190672492643885 1.097285707148421 
1.550131972818452 1.330603902977912 1.403153179252016 1.099967847985130 
1.862952653914653 1.296251985972654 1.067810263180458 1.763906348892876 
1.754056416766985 1.193231677614750 1.023416170297428 1.249448454771059 
1.796077454380822 1.484840404600406 1.737139687232643 1.814778543363810 
1.885726988249531 1.531546919423912 1.198936452816156 1.108350928554964 
1.114213553051259 1.329746376787584 1.019244160138480 1.829771407992997 
1.422288784847567 1.544604609146529 1.034637825707675 1.029309784971147 
1.677175182152052 1.366639274659886 1.217323281337418 1.063927840839158 
1.581804527440522 1.709146726218119 1.255667618244107 1.024878249661689 
1.419288768630128 1.965718938328652 1.998256020558030 1.095510355386276 
1.921956683011093 1.063709840435018 1.881628806447716 1.247384574612814 
1.841807299608195 1.875648681468318 1.870039121425045 1.779182720530192 
1.713855658855294 1.750235381483022 1.584583870983380 1.303799993198072 
1.552601151027807 1.361614971042517 1.740074725730834 1.847853672871976 
1.984142675572492 1.135265143068917 1.338337312324684 1.271734904329274 
1.706108817861284 1.860695366709189 1.928000443330905 1.468951394029203 
1.613807590499913 1.580643853026915 1.001263885545529 1.662211251758897 
1.340093646636056 1.204624910178750 1.272661687673324 1.925995823734842 
1.024199636856006 1.829611913882016 1.180110462655705 1.134135162324921 
1.267987514297951 1.095935054050599 1.828431125478173 1.446403128744451 
1.293927473396554 1.320264129458509 1.149724592451475 1.800024604240432 
1.547797032805488 1.283940507958697 1.066401564305626 1.953108656830700 
1.732539318417920 1.634935292808852 1.925560214548403 1.480499561400038 
1.811807005977871 1.990124558665260 1.183095849012262 1.830333420587986 
1.790075012116252 1.780788056735954 1.347558576004775 1.780721445717214 
1.147275066247823 1.287362002241959 1.299488613440968 1.373721334724588 
1.594524205310986 1.612029955930617 1.129006342119745 1.589517780682617 
1.614224546837062 1.251512869425125 1.658559939256009 1.263804311123573 
1.142564520559044 1.689838431329295 1.504052894185325 1.957274801412417 
1.423473913200679 1.408454125267039 1.201991268905376 1.105445919610385 
1.518225293345567 1.545388246959820 1.156417896568430 1.676578720934353 
1.388969352058015 1.799097172599622 1.054806873131328 1.301104228827254 
1.455185531935904 1.185529722848836 1.133282581034055 1.835817778639539 
1.492759825700545 1.357424290851513 1.441275210619495 1.107769289454361 
1.713226141975018 1.269355283928013 1.803665485743266 1.291492370606179 
1.664801105723332 1.469195323592366 1.794552172097407 1.537946122599134 
1.102964823934536 1.573265696280741 1.779168033861834 1.368719231567462 
1.425104838454494 1.809878637999325 1.054898220068434 1.991464695299640 
1.974067627632900 1.913380922585140 1.141482186947387 1.055473978060164 
1.451905701977905 1.113188016866391 1.895717776456796 1.072029956737878 
1.237005272108606 1.519603619114424 1.788054786554059 1.104310853957366 
1.491148365537691 1.861863549063425 1.383641745339817 1.034285762541103 
1.800323776410059 1.903442990011120 1.232012272055221 1.643543482447586 
1.809074411938042 1.819721548536447 1.817993933433675 1.083545282091565 
1.932596176785272 1.947370136295863 1.007259606424830 1.789139580803170 
1.792701759151172 1.993840863220286 1.282506918396856 1.052567506202104 
1.300248615315767 1.366880166377746 1.231926732742517 1.410133231921199 
1.075284000773215 1.133491371628506 1.258280975816434 1.435172173361071 
1.443711822281960 1.241431750239971 1.567184444167907 1.750391317413616 
1.473131009752213 1.850549741938762 1.276716823896889 1.616227606313335 
1.072834462928456 1.150031183052586 1.534847050236935 1.889317933508202 
1.052641400663603 1.869999532041946 1.637407736504642 1.272204884120451 
1.200547055896243 1.359085802141009 1.507578931239907 1.037842739525004 
1.944141077444022 1.949742832035695 1.711061628996259 1.987268015632767 
1.460816479848115 1.029543972109594 1.508169921029270 1.508914160970400 
1.813173956096235 1.625246046256174 1.676267899152754 1.603229002038086 
1.321791047202794 1.903659904807441 1.222019326792049 1.107928346297830 
1.845653821448308 1.852877209448181 1.298057065614667 1.443523953161013 
1.320011165968371 1.278637938524116 1.265456231395134 1.564216757267548 
1.344711332496700 1.203387123159458 1.516274577696954 1.304973652131553 
1.380991415264426 1.514695927040961 1.708758195393148 1.078104922682024 
1.724651137643749 1.288641103931958 1.923758155756750 1.299966692001401 
1.428319069704500 1.094374010003805 1.658970947355892 1.791552719166847 
1.193386393962695 1.135109068621173 1.581159297969422 1.847247652427429 
1.325778790169725 1.599503996450687 1.769962838319783 1.482159684776906 
1.349634083972409 1.926638420533643 1.113017967790575 1.383074704457550 
1.227126637705007 1.558751172476298 1.245119559852659 1.397774594821210 
1.158110568296399 1.500028714948006 1.751218515114664 1.287133235447640 
1.633854072024343 1.268925256574264 1.113604615703223 1.955050495563914 
1.265367467029368 1.389913926204144 1.827634249642710 1.603107981219371 
1.622122153442718 1.863358949314922 1.600393762333191 1.054086207402668 
1.472894584434610 1.571944100541853 1.806414080791153 1.001036278923098 
1.493424430670128 1.797583245547925 1.151261849559428 1.727665171920418 
1.217825484003723 1.807122465745811 1.635590147118382 1.071424457024244 
1.509106709557988 1.062092626890958 1.590203513720329 1.805388540773460 
1.149057744684063 1.335778212345017 1.939822444486659 1.081234129116206 
1.904330996595856 1.629128379155514 1.125422101728917 1.237573689104824 
1.765106066753541 1.814877324977632 1.010349617646155 1.301502796077732 
1.214291127080035 1.344954789241075 1.563495740754962 1.897057000885470 
1.994418312663590 1.732063983316156 1.642444525527694 1.275433844853439 
1.687437563727868 1.980179524069724 1.782169517336145 1.700124677778206 
1.231520190864881 1.131365938047955 1.104493598520274 1.753570617800513 
1.298963225745307 1.137359718417939 1.386991155011890 1.967191606720880 
1.941355565939564 1.085261371590878 1.528545898678147 1.713983410330627 
1.278281265391050 1.183309031720896 1.438754364023618 1.318178145445306 
1.334304127762194 1.816729996181200 1.574417577574401 1.328657753822369 
1.775260868109317 1.012031793322830 1.145133384145651 1.304565526768300 
1.920722419843525 1.794324295214877 1.822891041278110 1.899479453484409 
1.585826348057518 1.832383208775576 1.479580705612696 1.247272965254616 
1.493920427857737 1.394406539592612 1.635813596211846 1.618490885287262 
1.915975475877043 1.028538347726287 1.689132706478199 1.451922526074067 
1.852322489657847 1.424796337393109 1.356286629404326 1.233374938754647 
1.531662933115028 1.729477650996980 1.742700409181478 1.498798475058840 
1.900663667092671 1.799176964191759 1.441000084043323 1.872805379352668 
1.514986321110995 1.071668200669344 1.178506998527725 1.625194332312545 
1.201170758065269 1.743642298040007 1.548410803304781 1.389393434122058 
1.863885702108201 1.590079111818110 1.064047918599461 1.412171506426023 
1.432435519143295 1.660380732824329 1.837534088188649 1.448287627567956 
1.105973179533251 1.845912094917588 1.925524455619763 1.750641131829945 
1.551575746212836 1.568314059588670 1.660119447102055 1.371095235390633 
1.787044118623718 1.895528895309857 1.904517861096380 1.416299994709810 
1.662208232209790 1.505074494583781 1.229714096490946 1.534745165362285 
1.926063036363354 1.062810474232901 1.624811600410639 1.331240317445436 
1.233168440120127 1.707806655370234 1.476381206126949 1.002946546684049 
1.265371997860834 1.304834819677766 1.652057937116650 1.887782842719098 
1.142152519086429 1.629169741875882 1.478425956465875 1.710804018309789 
1.308155650183209 1.313701965518697 1.199385498885641 1.023407569050577 
1.497836534916722 1.906094568664906 1.614733983151418 1.307449527774341 
1.700540076681018 1.368991261495733 1.144217395615668 1.289799288159701 
1.205512774861603 1.620050771151365 1.806148692901269 1.842668063789560 
1.578926476860296 1.403795576203796 1.903156860797489 1.547566393514336 
1.546921151070708 1.046753504227872 1.730494981658531 1.503971637885421 
1.677892945004507 1.419511322593570 1.514377497247059 1.679135321979174 
1.525336851129779 1.651716102043123 1.149631528801735 1.735587874920057 
1.682865819771921 1.080575506866710 1.262865881837526 1.211999227447540 
1.148119259317062 1.275660849629562 1.907177992208617 1.975854704643648 
1.302038153972521 1.327980768236603 1.528678141384157 1.521160843757748 
1.016157185211762 1.856336177550851 1.913425069329759 1.702506896476217 
1.329850953958530 1.140993777029056 1.711351035072626 1.836313118293638 
1.951476892686832 1.943847373690062 1.589803461541619 1.685653071402389 
1.267335954715106 1.497211268214195 1.067161389614574 1.265997155294626 
1.515661671343077 1.216194089297711 1.390157408048158 1.828227424592601 
1.869886321936070 1.950993066487041 1.249102263625843 1.484711730998608 
1.779572892642209 1.558230646545254 1.902493831342185 1.313336203354948 
1.580624746307062 1.304464160495402 1.748494152323140 1.531850536503646 
1.158788666585984 1.030867506286160 1.540460285866875 1.675642239994170 
1.408849133816752 1.853595756968608 1.779810015695211 1.784089354334266 
1.975594462235271 1.424926846852464 1.938126293273768 1.974358282277574 
1.324873312404115 1.445920274338774 1.513179259976949 1.896166047259977 
1.683225543748981 1.071295180142300 1.373449777811923 1.865659779094616 
1.447794484873529 1.593838728319071 1.029265154414524 1.596136894507271 
1.693123456063365 1.902935302244701 1.278994811048086 1.332022957674296 
1.630018986113141 1.283545757326709 1.799020240629505 1.889108188220282 
1.247602199164696 1.271763622244886 1.425098555810835 1.427637742081486 
1.634420421836374 1.399359151616814 1.904198001958255 1.072862979898203 
1.973117308376692 1.007322762629640 1.635967700956840 1.456052255334970 
1.547610303619546 1.685643128661972 1.309966943978200 1.572992982615395 
1.354510134084093 1.303849102908424 1.019176235718150 1.291238515750908 
1.238487038034124 1.867707483516473 1.991133404485305 1.586120567413309 
1.133164054173335 1.156160669638013 1.270508114976882 1.646758537154722 
1.813452984775382 1.770217584338686 1.902501094589370 1.796347440693582 
1.055593875256988 1.339776706843032 1.435713302590152 1.589304777053493 
1.892818718059509 1.135126532931632 1.641655249215132 1.945263728385838 
1.802041071479574 1.641266975147099 1.530467811989009 1.228829575801923 
1.037950411365436 1.469651981313634 1.989863504437006 1.867570258653296 
1.356565507265900 1.993950057530074 1.237828056200764 1.281069961878382 
1.558049124777438 1.237083956206037 1.717072699747740 1.999960078231193 
1.277545831069337 1.605411552873221 1.951986352540096 1.059462467319930 
1.865740264266044 1.868142931895766 1.503690481134763 1.241104604062142 
1.462838863816678 1.289371153793762 1.368807184726189 1.974723388048534 
1.156789060902841 1.621108209448255 1.843462503643772 1.374481204835013 
1.778953283967244 1.202092752469816 1.382863611657997 1.985730058266179 
1.430793982737840 1.658418182625599 1.254696848719273 1.853940696977382 
1.912994816938734 1.580728293627215 1.445187627575661 1.225202366869176 
1.624444580422629 1.158685179403014 1.595081455126158 1.421727525153982 
1.348668459268461 1.225105228056473 1.167987591515965 1.543377949954245 
1.913473251812762 1.068862793906259 1.393445214225584 1.224097484982454 
1.136578480166030 1.530148654040514 1.145166125717126 1.720467021177430 
1.887016368322482 1.705976998788378 1.744863822405702 1.522047778970177 
1.779766675859374 1.778804859717097 1.140971031477162 1.643763336811643 
1.312294423143367 1.163175467982419 1.684766976605177 1.955776284432342 
1.962267371267668 1.217363781495556 1.098398906477739 1.193075202886676 
1.039579799340436 1.828367849730402 1.640188506770148 1.283889278308507 
1.384332552636102 1.798193390366419 1.559897405875410 1.454310604705065 
1.296262338711776 1.294373042818044 1.967002733458247 1.989466715299275 
1.077720947562296 1.600390139604202 1.530726169271047 1.607848147375653 
1.467433891541293 1.601680870611710 1.067004220970051 1.494538039443192 
1.047714202290918 1.748109415248243 1.535172394787384 1.970013914720250 
1.813463303128258 1.227904153533871 1.123088637888006 1.069964695339814 
1.492131560436642 1.437614606460966 1.377227182290168 1.656394366986875 
1.731967358087529 1.577117694169962 1.260093325721778 1.375491161295490 
1.013811550239444 1.395363435145228 1.993745444563872 1.174086059044503 
1.508525310709437 1.324943180960664 1.205378417140666 1.169420588916052 
1.665537747751983 1.635983901189031 1.879591759977799 1.062765801016780 
init_gen_rand(0) generated randoms [0, 1)
0.848467254476375 0.413646507199983 0.486591408942830 0.582156975025284 
0.928663459302914 0.365649297758669 0.553823796912988 0.070252440573769 
0.342997361876896 0.971968352928051 0.104029745399673 0.727216770264476 
init_gen_rand(1) generated randoms (0, 1]
0.748293174711806 0.571559596236355 0.605449252511300 0.924790087049302 
0.432668914877712 0.484528049554209 0.583985876961072 0.902604870753081 
0.508513467184131 0.037246543116071 0.506215060982769 0.084759451676836 
init_gen_rand(2) generated randoms (0, 1)
0.177597622485633 0.280725302450640 0.691476536784555 0.674526436218482 
0.085567171686030 0.630864738252637 0.730705882297407 0.557424024173655 
0.732776059694373 0.284263090359834 0.262067699892716 0.494287683239405 
init_gen_rand(3) generated randoms [1, 2)
1.072342045146711 1.869169978342095 1.431380333949552 1.204911096414455 
1.850506758528621 1.263179494162272 1.011312397015561 1.937576928860709 
1.656298194634011 1.555055514657424 1.946310040529188 1.714119181598159 
init_gen_rand(4) generated randoms [0, 1)
0.077725191809740 0.780831587728510 0.772916025794393 0.068834288045967 
0.421741118568716 0.467602893283273 0.549356513331837 0.609045342181351 
0.316447786909831 0.506324930125674 0.692614149697598 0.214725533634785 
init_gen_rand(5) generated randoms (0, 1]
0.942151360752866 0.188274482907469 0.142862007276750 0.011090370489097 
0.248646021404350 0.523284252896761 0.125414699807547 0.515195642656920 
0.416841787731485 0.247377326768320 0.651179610091391 0.587075719922914 
init_gen_rand(6) generated randoms (0, 1)
0.579697104608467 0.165958379308153 0.198000725840494 0.294349512679861 
0.835771252296934 0.683173513898513 0.099256139321365 0.096631663627321 
0.258821348138430 0.217743929078501 0.803121448664250 0.823271578568309 
init_gen_rand(7) generated randoms [1, 2)
1.577177423327097 1.992616620422174 1.351753398794903 1.011685522155414 
1.619239721758005 1.081964169535228 1.248044517974649 1.531131778272782 
1.881988795840629 1.232761654869638 1.142276023151095 1.422607831847451 
init_gen_rand(8) generated randoms [0, 1)
0.059436806120502 0.337837796528772 0.103400163156252 0.775682358808069 
0.562064743882912 0.870522826397812 0.788248303409689 0.917823820829051 
0.775176460689182 0.152266463536411 0.357386177658874 0.534079736745382 
init_gen_rand(9) generated randoms (0, 1]
0.388683205886998 0.059302126317897 0.702595111719539 0.560080208899014 
0.350277445694358 0.382128590129136 0.530399903358921 0.557342101717063 
0.465835513315297 0.813352644039902 0.395308304126997 0.428716670539496 
init_gen_rand(10) generated randoms (0, 1)
0.796037476772650 0.610610187621779 0.783983615969344 0.143872144247263 
0.654987701249681 0.889781055329549 0.506771420516338 0.813053248461107 
0.991351273609536 0.353630081109741 0.267949932391627 0.699471255455680 
init_gen_rand(11) generated randoms [1, 2)
1.010909887724959 1.656572324783382 1.288180869531875 1.859992410126781 
1.184455714951074 1.271250282370553 1.370058317035991 1.146161056060378 
1.762975124236752 1.292544396490388 1.563704373603145 1.075576480370063 
init_gen_rand(12) generated randoms [0, 1)
0.708383497604256 0.730761040301503 0.334024805341733 0.746039944710053 
0.915819369452250 0.812924564430275 0.791601145987631 0.001035589604235 
0.571132327007641 0.059230871600088 0.711408220363501 0.675261294841229 
init_gen_rand(13) generated randoms (0, 1]
0.880581902659550 0.837876587429329 0.485498548768492 0.327498204148388 
0.586264215522657 0.414846774119610 0.825470981313036 0.359061896129010 
0.087552125884303 0.740101842457331 0.309351543052519 0.728066209421850 
init_gen_rand(14) generated randoms (0, 1)
0.923138726624952 0.469532766594497 0.632270259481927 0.205564610552960 
0.927082076237906 0.299224699383825 0.359578503156918 0.490402305874778 
0.728615693055077 0.312558190624747 0.359781675794546 0.752836816563380 
init_gen_rand(15) generated randoms [1, 2)
1.140627479020712 1.084786158536458 1.132239343463171 1.350307546397862 
1.380563763202770 1.351370307172073 1.264541047094480 1.346744433657995 
1.407373921619129 1.001373684886554 1.213052611255335 1.886710415587364 
init_gen_rand(16) generated randoms [0, 1)
0.360858921657210 0.729078653124164 0.901910061120294 0.737918552985219 
0.794263888042076 0.806223468587332 0.974052290398341 0.658750204624069 
0.616887118950641 0.529467140662471 0.248762815602353 0.262824301133219 
init_gen_rand(17) generated randoms (0, 1]
0.031203383632855 0.688536004862123 0.230036913486180 0.207170199851598 
0.588672815313508 0.836797870585944 0.207522798388149 0.329127118654156 
0.432391662554202 0.685332978151205 0.107134687508995 0.652511082310657 
init_gen_rand(18) generated randoms (0, 1)
0.124163134096911 0.195010389501341 0.633799000387237 0.066310451867196 
0.302639065333798 0.997730856377200 0.705770245505459 0.266586450558278 
0.302145991358288 0.485848525384480 0.377247864710428 0.211284546780617 
init_gen_rand(19) generated randoms [1, 2)
1.337567399824463 1.486694566841658 1.304594295729453 1.704142159671544 
1.243635859376063 1.194462526403072 1.035988944153486 1.212208650426627 
1.397920098341323 1.882254395400537 1.117078744617056 1.434100253869732 
init_by_array {1, 2, 3, 4} generated randoms [1, 2)
1.246747774742146 1.089622676095007 1.070108854437680 1.964917211249136 
1.604976121195500 1.921620695385796 1.028172357944030 1.891341799961428 
1.206476747849807 1.353285236019887 1.097654747408200 1.169088237568662 
1.106349656020360 1.751000551101964 1.636830261631439 1.253913856232047 
1.626135872244132 1.239404243143574 1.834246900844735 1.980679436647909 
1.066968127209365 1.426191806463819 1.699650094677764 1.423896251537213 
1.020462734575249 1.659742340023787 1.409858079869516 1.460390791134137 
1.415373790749087 1.168510013053838 1.450097296460212 1.203588830490063 
1.920045206875726 1.267616696246712 1.438247258135656 1.510976280350812 
1.572362707738103 1.884645692738128 1.213817008168199 1.493930687491293 
1.007311516469739 1.680527461068050 1.799339631185152 1.973352983402400 
1.634588524029121 1.841898788668807 1.655958572826263 1.823884401831672 
1.879612805399188 1.064178524105620 1.777239915619416 1.200620390408526 
1.818089432824143 1.098246136104746 1.844246554272654 1.702541446900277 
1.311996246741566 1.117326682562366 1.031861140292819 1.965187274522141 
1.712673195809072 1.922114970769024 1.711774411145741 1.445379341836892 
1.182199546699369 1.502334881576935 1.486685319452376 1.223027668710166 
1.852605550320296 1.567164442135549 1.378197080280261 1.026308393517515 
1.259360128366031 1.823936911813945 1.847456430028984 1.009419557698341 
1.914174808369485 1.923911843232083 1.446241927853045 1.776308493348913 
1.725321018495403 1.952100250315733 1.688339159184218 1.365614662907379 
1.674116163232206 1.234419156102413 1.814374113878840 1.140366295506915 
1.514871172702394 1.118393377458597 1.290426082803473 1.222944886722505 
1.826834044501723 1.396246238251131 1.212065410147424 1.356388388420397 
1.808129018395050 1.125659626729832 1.970071982108214 1.182699790306369 
1.984538583754649 1.392779234709213 1.869646779382152 1.802066504846666 
1.468516527869193 1.317383513640626 1.836451860685953 1.038276441998059 
1.629604893625866 1.773840351889328 1.227643404513550 1.579636341266551 
1.725763988598120 1.311060527454857 1.324785827329836 1.035019659224858 
1.341746440894966 1.640376867228372 1.130950281342659 1.858227044381629 
1.228885546233267 1.607962378441830 1.433480633702040 1.038717707214067 
1.517580979998634 1.192830030117280 1.978844374146888 1.333836262713878 
1.305653349303539 1.609659482923329 1.022743360396740 1.877529235385478 
1.095472031188296 1.046224149227840 1.800777216252122 1.859700290288440 
1.001167769264055 1.635978690948701 1.847785986387212 1.703577727326513 
1.645441369498422 1.522330852191369 1.382401957930154 1.362847163428139 
1.454306093314134 1.434586684435087 1.657035560441385 1.436053310816314 
1.961011381362304 1.497236563550862 1.103429387878485 1.686981340613507 
1.807068663041765 1.406308365607245 1.057063694647903 1.300816334961952 
1.368655877530672 1.905259204714573 1.983949615711257 1.977725378421358 
1.809452879835535 1.833930845732148 1.875923782689179 1.242293460428454 
1.605123556984266 1.304191866867243 1.892516739330635 1.186991111237832 
1.754301729373430 1.286559068560441 1.560445197037331 1.103100157506431 
1.516504596806812 1.087537092620105 1.856500998394519 1.468772489166972 
1.576789291845453 1.365035814346254 1.806390090976808 1.418618579277013 
1.725712917179043 1.517757627034955 1.145661041109843 1.809852569111134 
1.595790819929010 1.121868597939988 1.698009372157292 1.445944065756488 
1.878395868194682 1.382742063578436 1.822360273529616 1.880465439769059 
1.534539385531257 1.598491530475667 1.489032358962346 1.053279382397937 
1.148371143777053 1.690895138353961 1.836166213639795 1.801812007723806 
1.386572518890976 1.732574913048254 1.426905152832245 1.816738958523237 
1.345018970775926 1.981549364975540 1.791079241656719 1.270279265570067 
1.053517909455611 1.023154578970919 1.321059113865780 1.036235325950154 
1.191245411827326 1.164539562431813 1.734285074215830 1.918438810307094 
1.596878215232360 1.324063871634835 1.491568845917612 1.291970863263082 
1.300005890453702 1.892234166456264 1.575986676671420 1.348789746127030 
1.919080700523489 1.337798809615817 1.565208805268868 1.042731747438390 
1.253904244600330 1.069249603967820 1.275701121294194 1.942520413517033 
1.095276506696531 1.743193715605574 1.877395866377903 1.776796526151240 
1.913006829358848 1.483152889580646 1.163448020494171 1.892637641313414 
1.789255361253957 1.291210465828043 1.138719589997298 1.327800104779866 
1.847635613373942 1.637544661008610 1.261468254711499 1.250000329736559 
1.950092951262604 1.852988689903144 1.021958169847852 1.711810510453825 
1.742702397833662 1.555099915464264 1.549487625979217 1.043486323065251 
1.236280301147231 1.404442020337437 1.147496772905185 1.870129243963710 
1.172405186945963 1.312455063952392 1.588512959673784 1.505724106639981 
1.266504064322961 1.132440497354813 1.290734173961010 1.961184657764771 
1.395382989942237 1.654238485219539 1.478074655530528 1.443494567334862 
1.447085819552496 1.467013319674623 1.020829217410226 1.025662534966688 
1.521626424941450 1.040924024806909 1.254361606003908 1.107719151740611 
1.445229043386487 1.250211777256812 1.680782765362030 1.121524193755820 
1.935972750472973 1.155569975541081 1.898472125726398 1.509926171782578 
1.698890669321317 1.366774191358256 1.151808155616477 1.782166817108937 
1.226553646947348 1.069347821205697 1.833693522294618 1.432512653602170 
1.511075659817916 1.003267858560811 1.325040750028753 1.914349758329058 
1.755054969256080 1.752169841386109 1.965687318339088 1.512707302490216 
1.008358034503223 1.913224657805635 1.144402220160839 1.044712075540217 
1.193084089031765 1.035016664152614 1.859523545074675 1.457301935895251 
1.901573911804699 1.037451442744667 1.224427306842381 1.033580582080941 
1.226994861418036 1.559670604740678 1.421357204421726 1.619064747281903 
1.969652683704088 1.660540279149122 1.376336404419654 1.950874749417204 
1.876869976480199 1.194373140192182 1.853516448068086 1.186001129926908 
1.298112293819283 1.462023697120899 1.029669574871385 1.457062612094039 
1.460198997934840 1.759275913630912 1.124434714419326 1.925323718923653 
1.496462515611224 1.794396148796924 1.411575661921491 1.698763205315283 
1.635554356772074 1.088255288411432 1.757992698261872 1.222709820694001 
1.609638651333461 1.120694854336601 1.080978073349925 1.115375772298506 
1.303249562838755 1.588345056024346 1.452497772454541 1.455542459622491 
1.809414751612509 1.017497149879041 1.410123211284692 1.363169632820978 
1.074232506350014 1.598969483817793 1.795662221634191 1.293530577228787 
1.258118201110084 1.915531349595283 1.709744394688880 1.607862937691244 
1.230567612490937 1.074078606254323 1.745270111122983 1.018803182617851 
1.375045775351281 1.418240205542850 1.799550275258485 1.748632589429305 
1.407223229152294 1.833805520244408 1.705487962225546 1.770651641208965 
1.755706823832220 1.313783204201247 1.023622497286685 1.698157793370371 
1.090485685007099 1.831356083602916 1.072438344749820 1.111272361251149 
1.705884261604759 1.763404123832329 1.008952111430893 1.366103988832965 
1.345874883714461 1.267087866726612 1.407426209348827 1.406124735543579 
1.927220269939461 1.442467943610004 1.307260832405269 1.419547842683403 
1.133281500973082 1.533814499967374 1.940108284279039 1.420250372765933 
1.855245671092246 1.596128900003848 1.765341217839264 1.283405046456018 
1.952679502405818 1.025913936767292 1.536679862092701 1.067826752299131 
1.191108781857283 1.397627510748078 1.892398317469322 1.898956422460110 
1.020762514963809 1.301861241739923 1.351487923473452 1.825786581558610 
1.750837480575075 1.108495531334718 1.948589569236652 1.452849429208222 
1.822021263435507 1.144734038725686 1.478727906246861 1.432710962888081 
1.340486118533224 1.749281217933977 1.988738064469774 1.425156163645729 
1.204265615189401 1.991505226531610 1.943970105820902 1.462628929018138 
1.958222412677390 1.747370195449850 1.477840557782157 1.033654552868531 
1.263711679145693 1.935281488693692 1.308836629599359 1.510328187439446 
1.913785157755237 1.047872380349516 1.063098289516293 1.035751152598909 
1.225641938829284 1.216985535231074 1.430391904293923 1.135364887378451 
1.365559032356388 1.188284875213967 1.056703241452347 1.753762803426515 
1.344829725613997 1.796464325903699 1.242582015571276 1.482091269938059 
1.297087293012631 1.183869003374392 1.944926348158641 1.428629867432615 
1.763696302259241 1.767555656535678 1.678548220089324 1.132467180007420 
1.752733203054424 1.260471451905153 1.030883914754379 1.023072233623546 
1.752497413630413 1.979686665884028 1.142621537055024 1.625749161312937 
1.077130252781467 1.779952230870626 1.076392714701174 1.016541315944592 
1.395828519375269 1.331572274528246 1.185590257204612 1.830263631061701 
1.504049880977906 1.563505164945812 1.555466553857345 1.694844819751495 
1.761824577936921 1.785314587744963 1.561713459161957 1.811160759779971 
1.924391291545427 1.740648347080152 1.208002807948779 1.148524419963856 
1.360448405721395 1.565754819936825 1.499344760089908 1.787177229965341 
1.835365080555517 1.673138475060649 1.622799129385051 1.360925749755971 
1.513090208174837 1.867543091366104 1.393076632485242 1.155783114884515 
1.193523169162207 1.677374754962221 1.450811210619069 1.135446430718603 
1.765047676066514 1.456521842896033 1.651371223689353 1.284988317292792 
1.426438651527518 1.661402750071348 1.016107817900900 1.191720330403284 
1.609419707056811 1.032439807318556 1.358717285879164 1.653327854198417 
1.472597877764103 1.849212226009748 1.089885607943852 1.202399537706118 
1.533904727417445 1.439591817870957 1.889009348197313 1.715976332163337 
1.744340666967145 1.878731271036846 1.362684060651424 1.827474564959836 
1.095037603526691 1.727911148083737 1.004995464658523 1.051039093254808 
1.698542597242142 1.431608232201947 1.923587004851167 1.600534250217957 
1.894579735198360 1.505955675105260 1.062850905788499 1.197850481662286 
1.270487375704570 1.738687998237901 1.821502410967621 1.002062041241719 
1.704600152239203 1.646091408299792 1.758608876168866 1.520556134030359 
1.979496127731057 1.987414220010912 1.412329987530851 1.580694714774733 
1.496955465476858 1.834379548889591 1.630801480218074 1.141400494452686 
1.504615237479867 1.447799516292896 1.384740292736792 1.722495083466870 
1.561598958192095 1.483327663327761 1.744793804644268 1.194534588095221 
1.695377322671657 1.550178560345767 1.735426122001416 1.068734616212431 
1.396220674345740 1.962003683449234 1.746348978170742 1.396000040768648 
1.382445252594545 1.723770213391048 1.692931083914775 1.418315054572416 
1.536909833465423 1.709643843354439 1.832442468716341 1.604515736675146 
1.877600643725453 1.506105302321834 1.258648022963914 1.300863511155632 
1.303351167999621 1.486418567411937 1.773270234508292 1.024864083648557 
1.729216596428779 1.150762894017037 1.926277804246047 1.070982213866333 
1.269903089527592 1.801013162981281 1.384568368334980 1.241945297987581 
1.798664101099659 1.883700094293681 1.614315908788731 1.948139499453480 
1.104285449220247 1.624620286451043 1.299471231739730 1.894781201938052 
1.780031740094485 1.182487861956311 1.413213758310569 1.267536042705205 
1.586697560643315 1.327526645333856 1.780197815579493 1.076242933342799 
1.370999086392849 1.318621798280845 1.290077685647185 1.392562502263931 
1.731870331074649 1.933611990072879 1.447693678168242 1.744706158606836 
1.029722713158012 1.845020446104295 1.521541797790933 1.234914040017756 
1.982726911965706 1.931226203099526 1.275967383908218 1.384528915159825 
1.704530258033106 1.494997701749475 1.706025722639531 1.252451704663117 
1.607111094162025 1.414779870278190 1.924401297513008 1.108285786699605 
1.148175087126172 1.940628763794665 1.400082053187583 1.962148389744986 
1.514422663081638 1.392255043592508 1.779345353876851 1.385324864210962 
1.553951149722213 1.709211071587212 1.818261032191549 1.244766613645636 
1.863681747717624 1.305650428960893 1.914477943399687 1.315754912125453 
1.080712890232410 1.763597187992667 1.878830085194240 1.270535967781273 
1.538546967929058 1.146846377708287 1.186265964627766 1.132239427435081 
1.077161252553147 1.086454353056605 1.726693559125902 1.996196724398714 
1.177893851950845 1.663280227982953 1.725394326143633 1.260819573667209 
1.422083937941010 1.015305830601435 1.510534749122176 1.780834988203947 
1.393972803727461 1.351081737895114 1.950703259743596 1.799051211735944 
1.966237826133739 1.427981678502292 1.796736015787586 1.520824225814064 
1.314236272119663 1.600603005096202 1.088834740594584 1.290402754863105 
1.606712920657130 1.475113784485465 1.354941858916995 1.376384441788930 
1.418371242325086 1.888223114787256 1.069180025582086 1.242405535149783 
1.409053837334081 1.931402278381825 1.939530208837921 1.746525883057177 
1.945195136414332 1.957494962916269 1.512477559456630 1.045918124809440 
1.073027705119322 1.867327816885074 1.400419603733035 1.603703450182768 
1.548036744818463 1.301145255202690 1.587028421486808 1.566736705843264 
1.179611896093273 1.026486371530291 1.083481276270549 1.069141432233054 
1.308213631528146 1.035456425466793 1.353796734569187 1.046731798656432 
1.557353307751884 1.169716697015254 1.369315172205007 1.044566561595006 
1.378482412112908 1.919827861139176 1.374397670882495 1.453379756515403 
1.129702039122521 1.353756883223401 1.142530650737744 1.732850042333084 
1.068266874305402 1.806739106690037 1.012358270821464 1.729003099145676 
1.487312911863516 1.609306513802266 1.318868643922602 1.681922223825248 
1.060741521346629 1.666963693647110 1.808830256232590 1.745018016221230 
1.823353576379259 1.106462475540144 1.438746725778336 1.834537513164278 
1.094044466561246 1.448275016681042 1.100712594918860 1.916923072687394 
1.074516945299704 1.348401182735936 1.383843635982828 1.901032341828874 
1.584472216074462 1.661311318860667 1.927743306729124 1.633809749893142 
1.469682983854567 1.160625527975747 1.898195877420813 1.912269053381780 
1.503436306062041 1.690259715184005 1.146307061229182 1.464281646565299 
1.718121011448032 1.421990313250646 1.974011221121255 1.992401938172454 
1.791562909217541 1.856939366008160 1.242146242552062 1.892866152910651 
1.574286759115356 1.798024056818556 1.286135504802609 1.047532202913059 
1.822177073766584 1.989477731423176 1.068784493262080 1.024924842677742 
1.397489582513191 1.129869661090935 1.792302319602411 1.682073136830482 
1.311789683111150 1.608875169043125 1.311568974158141 1.064039755253747 
1.822306693769929 1.372490897509662 1.714156354831783 1.911983972488762 
1.333356157571632 1.679151595941971 1.707590422666709 1.912719763658034 
1.182561733010513 1.991421015025233 1.930167211163836 1.174557378058114 
1.605619520468181 1.993427711454107 1.668017521646954 1.537932805087877 
1.010322897001442 1.777567613597222 1.520932907662713 1.087641147578513 
1.706594394022526 1.751798463067216 1.126820494418608 1.554115851077859 
1.754353382746146 1.903301736623598 1.970256908780097 1.136589151232212 
1.360682852295625 1.163949965899347 1.744920119368963 1.040590448377190 
1.195425425716227 1.358080475328208 1.522196412878959 1.670732963115459 
1.160545530480844 1.142771681223105 1.281072528342700 1.968424390638478 
1.611030445443875 1.478279414191403 1.201026435929492 1.506795846490067 
1.121159553262947 1.162184743634599 1.239684652711392 1.964424779505773 
1.246820907679197 1.595774048499814 1.728950036125017 1.543745260978458 
1.381930499199445 1.128337883373127 1.760914751181767 1.275009889207934 
1.369665380474196 1.667713348850262 1.489365736848955 1.826392908464683 
1.000764589420647 1.060001596191278 1.729042067644688 1.958894371311550 
1.296126085684161 1.605422524896382 1.886045819757301 1.576304631160329 
1.572614267044004 1.809358879236889 1.942546333460252 1.368633764265255 
1.601768752634722 1.052467511730554 1.489079625129863 1.759567979956253 
1.900304952229348 1.717255340765387 1.804974929400679 1.437408880403653 
1.690471662252494 1.871865048265703 1.340289115779279 1.896383392999387 
1.926300151676511 1.871716999476833 1.075409998820217 1.432854958733403 
1.750803498220743 1.907854707159261 1.318014768359511 1.687670712189428 
1.718745507949109 1.382131105364142 1.207764877073622 1.600508688095469 
1.289280235023373 1.440860211234241 1.235287360770560 1.430560997250397 
1.712218752251454 1.891443860092156 1.725452173617591 1.717788141162083 
1.670377747452523 1.677772357148117 1.772110417667500 1.834007884617612 
1.580067446051692 1.428541466417971 1.042827156282621 1.144663977430993 
1.312498703889054 1.435595566672437 1.433486269720449 1.694077594034579 
1.446018255983255 1.350329770209832 1.692835917465969 1.975888626750183 
1.478058702580039 1.322444879904513 1.059075301508523 1.390315709802462 
1.607885437399009 1.318771878288185 1.077395129307662 1.241113559167150 
1.242566549369527 1.895067176109858 1.916290479363756 1.800934775571491 
1.609791702847475 1.318281718766185 1.815148560638851 1.326328516618031 
1.264681887057231 1.385064033829478 1.521357980080982 1.380059544815746 
1.857013089078149 1.886619368641185 1.633929927809354 1.941735333122537 
1.751173928755649 1.998771008430376 1.108399069406367 1.653053583715047 
1.655691691216263 1.955862694677940 1.585608790400481 1.136698829661633 
1.088305744333428 1.041484854420677 1.813240624728635 1.120568238388001 
1.724131291373220 1.655110352977377 1.932166883488261 1.725582998633882 
1.998323760743795 1.445058075795679 1.056867512847792 1.520315778833940 
1.847750236067012 1.273792857173885 1.307503983681181 1.368098176225868 
1.048708931179002 1.656333054897895 1.635083547278148 1.278172971375943 
1.687330611297693 1.596905858663836 1.409008364279818 1.557119878079247 
1.070877299386357 1.266108762398767 1.477960425414008 1.376027086566695 
1.188978036973607 1.009100781611738 1.157316035988728 1.594409391856388 
1.745684891953775 1.642877241118183 1.710575727594374 1.041423408989276 
1.129449888609752 1.930967419476117 1.086280556741177 1.857423070452897 
1.485683112359584 1.163363257053314 1.767590155478622 1.291097497865956 
1.855704708284300 1.983269871278367 1.222402629295948 1.714608302084104 
1.892895620540965 1.932114694916309 1.271206686124588 1.182484458474745 
1.436361358186384 1.331516909872078 1.838699669898663 1.972761435965452 
