# Supplementary material for: Radiative transfer with reciprocal transactions: Numerical method and its implementation
Source: PLoS One. 2019 Jan 8;14(1):e0210155. doi: 10.1371/journal.pone.0210155 (PMC6324827; doi:10.1371/journal.pone.0210155)
Supplement: S1 Source Code — A link to the latest version: https://bitbucket.org/planetarysystemresearch/r2t2_pub. (ZIP) [file pone.0210155.s001.zip › r2t2_pub/src/dsfmt/dsfmt/dSFMT.132049.out.txt]

dSFMT2-132049:371-23:fb9f4eff4bf77-fffffbfefff37
init_gen_rand(0) generated randoms [1, 2)
1.643063016360512 1.772379213720561 1.502139536072673 1.581533306406716 
1.294056922473006 1.100717033151588 1.867916757201619 1.189776821093881 
1.704339228244217 1.475618425667883 1.453898435144779 1.300133805150727 
1.259237810054378 1.216268917035768 1.723576415191876 1.912434390693766 
1.740634055074576 1.512287295992477 1.507656729409739 1.513290326860518 
1.173915352392622 1.527058895245923 1.755177139045161 1.240515751493487 
1.627757485529170 1.582463187484837 1.515297496064416 1.688424523283255 
1.936479248177469 1.533221528084836 1.934966692060082 1.912438495558375 
1.392104831170025 1.338615436006310 1.970748448845196 1.628502243306840 
1.099449655677392 1.335498464188707 1.668286250736062 1.357160257323840 
1.419695034619677 1.441841689254192 1.444607635937198 1.608663583242613 
1.481896580546265 1.839214533686281 1.197421601031019 1.868143809670667 
1.669914346725742 1.716502284327293 1.934474618235130 1.190309742229291 
1.794401947857213 1.871504032093113 1.845917210343764 1.351828940838658 
1.114511754662698 1.218752998045956 1.941965177353615 1.663010425815826 
1.984551428120615 1.176662032335707 1.658829387570659 1.172194829922466 
1.499819310713246 1.164372114501327 1.240779970501840 1.006461651239399 
1.962085858071359 1.500237483717801 1.331616880847151 1.584285022604139 
1.899059992862819 1.415603190707058 1.014028806056132 1.701673114170293 
1.514417945034014 1.999981213376790 1.906222554176316 1.309482304986925 
1.178192838269845 1.334212304470514 1.679647572212403 1.141608212508523 
1.349867867681005 1.858617048867437 1.242385792714017 1.721352347880568 
1.683064521919691 1.883107450400868 1.799031635270505 1.978631613504576 
1.847489714306586 1.985498368134130 1.652249291259636 1.574700038714994 
1.790550959284966 1.019909993390081 1.049096388889125 1.074063811031207 
1.114353914635366 1.675125622686559 1.745439164559274 1.875841477335845 
1.756916983859681 1.072533456340715 1.601700979307775 1.414231078696220 
1.253729496204329 1.316612299970584 1.513883831290708 1.291879537636255 
1.065967568096890 1.612313960745903 1.598354460284955 1.046465450864054 
1.429486738796263 1.778652140546644 1.458706745783160 1.045324397369371 
1.374247065966293 1.048161669056575 1.145227828653945 1.957622228844320 
1.988559470693265 1.929839841135814 1.921091374352755 1.413995425791679 
1.429104123613937 1.932059073348731 1.036572694221107 1.361587582890943 
1.540005215094822 1.607233967475060 1.204725285697996 1.839848499896786 
1.278140518852469 1.096471635232829 1.348275565786562 1.772635638459800 
1.920371722668300 1.572034716947178 1.345013818923143 1.350676605358206 
1.247236170423277 1.974619934632213 1.541886230973076 1.509939772111947 
1.267625587474439 1.516623611183119 1.310971381548349 1.613547603529339 
1.860302697928531 1.125481086548701 1.334016964350911 1.458374627400062 
1.866425883414691 1.250773163632625 1.339861447481896 1.945976584867873 
1.269146606490021 1.670314395423734 1.540544457672709 1.614260886406134 
1.549068938341358 1.436829335747375 1.305285322089248 1.951964917044990 
1.132139821595739 1.202272145430612 1.677013352135057 1.663463384682899 
1.089389035187114 1.228243587144347 1.099329524933987 1.510965699910341 
1.602902489037097 1.695537341413620 1.298466294264141 1.835492194418174 
1.766269048085712 1.455363685648690 1.937193095923634 1.417625085875925 
1.376716789996619 1.838965783883416 1.850509015947064 1.308712014364863 
1.032811451079106 1.363570827046181 1.659566687022229 1.270274652255478 
1.699735979035603 1.004527368294150 1.488102249921962 1.914979567757808 
1.585434470996113 1.941551220778391 1.345044702545011 1.199678123957290 
1.690772120308079 1.298338118320541 1.513395777055843 1.536402416402162 
1.836187664172395 1.646532898258566 1.660040646997246 1.669153472710043 
1.849152698987914 1.802756748739445 1.458941745188812 1.882795302019239 
1.202561497072156 1.147334136786961 1.604908085836170 1.342961131205874 
1.737044444682123 1.316865529632541 1.995831879933226 1.643585807226585 
1.671899207395455 1.593701339281419 1.699307210846834 1.070382842159707 
1.348001754725037 1.935950327177981 1.126702946805813 1.904354393514420 
1.706389577624904 1.177417737499039 1.167170901018000 1.080960010301431 
1.143130987761706 1.177685431751740 1.201747851918691 1.473010312908368 
1.379644087472686 1.977937266718847 1.403050231922135 1.967567455839679 
1.854521970371013 1.222974434175325 1.926087528235720 1.962113929182559 
1.517244469631437 1.549554532338349 1.202933556549926 1.095219804956202 
1.923799346510267 1.424028172683771 1.748964440314901 1.318941199281149 
1.680955976152273 1.696610065260564 1.252598060018824 1.046626203494850 
1.112946418777093 1.754697417099952 1.310319649983912 1.389578978191774 
1.200575828975078 1.633560967036935 1.495390885924748 1.846069871444912 
1.118881619798660 1.822409525137786 1.622568920563283 1.594272409710170 
1.844129784739082 1.159815006688703 1.801849431409764 1.129447633179526 
1.807605372622141 1.405868301114753 1.552538292250900 1.651986158646547 
1.791264410940402 1.774143194077138 1.012414085953455 1.961250052894840 
1.439078985302657 1.640891513347436 1.358839931384241 1.259309916183196 
1.172755033062650 1.234642766807144 1.412212027198489 1.727104178521174 
1.813893759012624 1.641875691160957 1.351408174422108 1.151314809293835 
1.333643752929317 1.607432296272435 1.453269191606890 1.963472134562356 
1.078310150012671 1.536478857646420 1.020252744881948 1.152467392612480 
1.907843320540788 1.841936252727383 1.192024508647886 1.800464803435173 
1.792910554610534 1.051117055552947 1.478000272126885 1.568277942726415 
1.536804973349816 1.770628925880257 1.149335250227908 1.593410750557970 
1.387771569866204 1.041455638596289 1.772894741526123 1.809152083968470 
1.614429180299725 1.254441017630915 1.121430462949348 1.849555366482104 
1.851239613753727 1.784439099926971 1.254502750067434 1.511059930675607 
1.758840643237767 1.303092406902539 1.064742675627482 1.049268476058976 
1.199846555873852 1.258714553565674 1.088358933442185 1.632748298821758 
1.211187930386719 1.154040788886345 1.185040028741537 1.322267698007452 
1.746839252917780 1.871805621202655 1.859393406159585 1.241878344953513 
1.203235575185920 1.874756614720179 1.761784319501885 1.517875907571076 
1.211597037965597 1.145807320274542 1.918817361026927 1.795689367800065 
1.796816606291946 1.620766735411685 1.793053924611975 1.637144949270504 
1.730427210209953 1.565504172849111 1.160735585891809 1.963346261428018 
1.741546692734649 1.562938687652687 1.200140223229611 1.093626206283125 
1.980249197092638 1.551768104174122 1.851397461662058 1.277889017874786 
1.303375889959791 1.967822647886579 1.776734793453849 1.250071026840864 
1.845073780361844 1.423012086024738 1.944267832989789 1.035827877794883 
1.889601329364559 1.536049382580550 1.313832765891737 1.671098009877257 
1.840121610014133 1.841444186355714 1.696655413811547 1.217580771163805 
1.949976468323614 1.976159326001596 1.587087651190515 1.154211074323708 
1.907521851999984 1.014052316672926 1.427827983809532 1.766951150941372 
1.357560214138462 1.430202215482200 1.757921714989087 1.102022471567073 
1.212209319597503 1.785659396189157 1.592000436556011 1.742567974513886 
1.497004994748854 1.996969988731885 1.372636607293812 1.056183016969705 
1.856128914951686 1.387150288212383 1.059603012689986 1.421520605439365 
1.092528831993869 1.721218731637423 1.779192718734939 1.863902548961274 
1.310082665354059 1.597456792941415 1.489684109984818 1.656759358026517 
1.227840424226511 1.519425087018671 1.383605650426045 1.342594223061168 
1.250444813155697 1.227894098798982 1.514629986139193 1.164631214834017 
1.107426422214249 1.046023906845862 1.065542035549969 1.030909729885617 
1.650261172538320 1.595715482994521 1.979154659579911 1.048463404633318 
1.155911460807414 1.547525758837557 1.326177583189289 1.343472760673954 
1.180695669135774 1.879497284775060 1.160443554012858 1.923245420539133 
1.811577815419578 1.601767206511663 1.762414494107864 1.266203451402557 
1.139967477280803 1.099972700720836 1.885956705957112 1.292223344155491 
1.107780504298020 1.928404318661181 1.123398700237346 1.860014072574296 
1.598226818237964 1.173664798224314 1.724084592857285 1.828499218261715 
1.696185096042451 1.086895742207420 1.164924515489956 1.212951769927319 
1.727965891966803 1.863512396703116 1.862648060200330 1.808205720131089 
1.194921221666876 1.138546297696043 1.678559190033829 1.375150289646397 
1.962470487923708 1.243450853513478 1.935601436566755 1.768618825100152 
1.381745993842861 1.434734723342292 1.424022579296531 1.303090277688985 
1.481171797116220 1.271040159011278 1.140417969106567 1.451804269673894 
1.709730405799677 1.796596203544026 1.874281981120122 1.259503407462103 
1.498806429815473 1.759773937189470 1.151941319517939 1.808529913515236 
1.096994748750893 1.382663019372152 1.438031147597296 1.006816885743656 
1.589341119780297 1.129919592427437 1.354780330777362 1.471188194720541 
1.721203637684874 1.157154032582763 1.011934747519888 1.790119385229247 
1.552237631757112 1.418409182817800 1.188672784857389 1.305344749875163 
1.268029062207762 1.003039819434946 1.932247883673218 1.194918968980724 
1.351418908116994 1.325031114479956 1.770144971583435 1.820676789630622 
1.715151848249123 1.409019690191181 1.646253200901790 1.352040016076230 
1.034672515873151 1.490846499258887 1.175730216523582 1.198652304338337 
1.027373840061046 1.905390195285243 1.756780875022457 1.552345731305258 
1.126083926529281 1.314374751594234 1.680971461600240 1.273137213379491 
1.149597248398749 1.091221447712624 1.739952135520015 1.111313042780330 
1.455452290262548 1.447416158072816 1.228107007243349 1.769254083101861 
1.423706608053121 1.952253801466336 1.647857024652171 1.682604897983835 
1.748224101960127 1.946446902133099 1.774707520827058 1.183995133850760 
1.780563328402953 1.815813365194300 1.113911282514502 1.762999231228598 
1.453567112562611 1.060700112450385 1.723134155749802 1.642541081539965 
1.016691592749692 1.635365252186522 1.929893011916312 1.356301962150208 
1.429549639245492 1.330435475009885 1.194556046818898 1.160102935142390 
1.053687468479767 1.289858727963019 1.124068908401118 1.713898042349290 
1.942839471384481 1.843947610083575 1.990170714005166 1.010510434417139 
1.073418472557928 1.695681153995098 1.703995419137135 1.261750633389016 
1.987211506722759 1.365692580120312 1.897280236664054 1.067261235960756 
1.540259456249342 1.619711409826942 1.112991079914199 1.631183818857687 
1.859734675904414 1.434929002230124 1.663180780252912 1.265753484933646 
1.446047864403494 1.676979781362434 1.935533037108104 1.453256792629626 
1.986621193851337 1.441562202698050 1.483981846508382 1.285267526256978 
1.366587287338616 1.671576893844301 1.616387182320177 1.661489797562862 
1.411226228624827 1.888413303440742 1.070911048731237 1.349538814915134 
1.796486553580141 1.181422885344851 1.092542866402453 1.788162059877980 
1.431026923492529 1.064710409879997 1.456274630191652 1.695821806565353 
1.530989470966030 1.677844445462081 1.221686886257181 1.195165777632252 
1.814273067074188 1.223854303901428 1.951479506275614 1.077543392801234 
1.628092872797229 1.381373904581686 1.638089800130623 1.792538136625260 
1.815100569535991 1.402436819044840 1.240748468988953 1.402706900034449 
1.995919124774033 1.344637816122948 1.280818269159953 1.235304573974484 
1.819592257356713 1.616870539238258 1.892437878287773 1.523102079313186 
1.411569575499889 1.894707332694742 1.741012688695034 1.973350785568481 
1.035331915161541 1.217137822971190 1.781578556110093 1.763820559662760 
1.715497652659879 1.292810759115544 1.543871306009339 1.581417411537836 
1.661377499328504 1.138366426320946 1.172989625745951 1.459662516848523 
1.176288440228586 1.247882845092160 1.963130076349449 1.703795826001657 
1.067867774251062 1.538615243981833 1.128798917706774 1.052426666467858 
1.108482169289127 1.236388780268993 1.312704892270747 1.512811440895024 
1.680201665043402 1.040008715994342 1.789499563335551 1.770657988596654 
1.676027091060821 1.521712011072842 1.694505783868633 1.522648489217589 
1.951838908723367 1.515819955078039 1.978739019994237 1.740704907189117 
1.652917398943353 1.842234671494515 1.280446893896048 1.390278789578296 
1.441561615674477 1.964047491116155 1.105791617825840 1.815836941786280 
1.412606634193013 1.293360010724245 1.270320869655175 1.781521182725955 
1.234649435269477 1.536343194535205 1.637453793958345 1.785567482478720 
1.609435659459995 1.406727808006571 1.830971508332314 1.064314292185076 
1.991988523836755 1.097947925527774 1.425105343470262 1.279527653347124 
1.696853380283401 1.585635613212531 1.442686304101868 1.640793025788577 
1.088910324970256 1.961663808327751 1.591584982604246 1.356561914315883 
1.984778026636042 1.700561582089118 1.633461333395673 1.378546494279202 
1.079036562111570 1.773587148617582 1.297264766806276 1.250865276451899 
1.010000358233148 1.726395884041927 1.105777483873249 1.998737527711849 
1.159189317434197 1.196729334732093 1.983903042287553 1.615666394946128 
1.182400340090334 1.203547161552674 1.915324267393438 1.811577600643655 
1.474823605031882 1.331133383243372 1.676197081362984 1.247100169763472 
1.589785909279107 1.443614313246519 1.370606421371340 1.934454172723776 
1.424285142703140 1.782056792843032 1.037175327103202 1.053797866836911 
1.284623383412186 1.195086189112628 1.159898487936902 1.184517957605879 
1.326179337155486 1.246412727532838 1.922465719285418 1.537989851056370 
1.276272435166772 1.104019273811107 1.738981468737610 1.937325362488105 
1.291819314415349 1.000452261142371 1.919648880169280 1.400599325171213 
1.360135162280536 1.425655751575538 1.211037720333087 1.413044324147643 
1.561350262782541 1.676494949857209 1.588766405634734 1.416913740075122 
1.898630795533025 1.464727704762449 1.122442295889442 1.035254506520658 
1.912878398857450 1.967035437057918 1.020078744176804 1.620962775267883 
1.041485044372285 1.932145279279915 1.477953796993173 1.311188890379007 
1.330142793116564 1.333085829326831 1.793397888991509 1.310326147524094 
1.736185648738800 1.825996257769177 1.913040830893005 1.178028201305924 
1.417212498625015 1.660843897618286 1.358756281281569 1.697891413850636 
1.965960185073971 1.759174900759579 1.805366428916469 1.417628314775847 
1.889629389125053 1.327614234763126 1.181907059676988 1.043111678158518 
1.508203201936615 1.808349928705681 1.772606233994191 1.883834854099118 
1.957128387382956 1.601260440307869 1.412658068348775 1.176807193277404 
1.380183767016079 1.557222586277733 1.322252024612415 1.168150361299401 
1.897887669490438 1.181435521549834 1.123425566218427 1.249812263665736 
1.400022068077603 1.055312279472752 1.728604620630904 1.908782597295411 
1.227070157822398 1.385300903798387 1.532546233772692 1.887475307534474 
1.564351253813166 1.319548241332341 1.923332504879317 1.144603848489074 
1.984459999935519 1.486672069936235 1.990498853213360 1.788793254357023 
1.484577330706694 1.343768839926074 1.251597847140713 1.947870444161010 
1.303445538327316 1.421330039753517 1.849167198533923 1.935688182505975 
1.489861559298503 1.939294271413287 1.871023226818432 1.198703059357910 
1.255808153162431 1.457561817638621 1.849293455891132 1.058391735627229 
1.626837284484281 1.066099599785837 1.598368972600301 1.763576206549286 
1.712136451446225 1.962291306114436 1.026541736127198 1.015136137745090 
1.275640348853882 1.164938340625487 1.131650397441668 1.643125064125485 
1.434083860990952 1.506042116217786 1.097263858768495 1.824198618655536 
1.955165141640579 1.315581529426785 1.393425320169687 1.465714353995525 
1.832659185623620 1.290929904728717 1.412436841045349 1.897849787083823 
1.669770509725738 1.311033861872340 1.572294287103063 1.310511587052047 
1.156865297574564 1.776422223857768 1.777664813560997 1.098904014401112 
1.850055062426951 1.681833895129053 1.086932688757650 1.919138723683471 
1.179917357606951 1.021968870960724 1.972355950341563 1.531756405822862 
1.755640248910622 1.730169448166085 1.601784389993409 1.199848723295741 
1.910637046267477 1.836400839867540 1.845703098068682 1.497878968291704 
1.599850819246035 1.814467105860130 1.342327608869641 1.312521264586697 
1.047526347084392 1.350836560456564 1.372051802293701 1.933979493415876 
1.846930484362348 1.102495586458019 1.340027813520914 1.945591138879044 
1.089591476426228 1.624353165358369 1.563684988791301 1.630130036015887 
1.446789107675056 1.110230349578064 1.025986851168343 1.001602425830829 
1.683252647132559 1.651614897994297 1.153527587121248 1.741931148108380 
1.389645666041831 1.202109547162104 1.880595236112617 1.929946035121010 
1.309848291923575 1.121872497840788 1.305899312467624 1.566528900130245 
1.243134175537468 1.042342980054161 1.268213036178462 1.105793460388222 
1.301414391284167 1.362877808931946 1.479129460761306 1.470775067517370 
1.323372296353663 1.882858024739622 1.242648840670183 1.960920963722044 
1.189420862788387 1.775676346942812 1.836962950648764 1.225608444728838 
1.031826660125971 1.223642739166165 1.293719060266704 1.384859239181231 
1.037606670282627 1.463674149543749 1.288069426143434 1.402230155475197 
1.571833329757680 1.525262758238918 1.587315879112924 1.171504815578446 
1.919535276082088 1.816598772910832 1.373445653493135 1.927586246755860 
1.295064929890141 1.747864394215269 1.115319218851927 1.527575939389980 
1.311200438911951 1.774557142973973 1.727842606405351 1.801026243484034 
1.000936931691762 1.637945946838210 1.430655785954642 1.600741279264717 
1.378886518096057 1.689872898843643 1.211890162224956 1.132801535718520 
1.817084541055805 1.658934148941678 1.895529184441058 1.894292815457406 
1.553357732624558 1.436755888407919 1.080206255113111 1.659990565335723 
1.973712536508369 1.353013165015270 1.157193005915275 1.310612678422934 
1.511466402208103 1.620559701056070 1.603250968835484 1.724289193135036 
1.831217606653762 1.011676949911519 1.631981060247351 1.960779016134990 
1.118902874420574 1.843011109516084 1.951585957020156 1.490228747733070 
1.085561315657796 1.131866458432211 1.760216717700746 1.218027261434517 
1.861934237655883 1.673969172294754 1.637431568389643 1.848237040113216 
1.588562834963177 1.993444547076966 1.921353808944026 1.110236899989077 
init_gen_rand(0) generated randoms [0, 1)
0.643063016360512 0.772379213720561 0.502139536072673 0.581533306406716 
0.294056922473006 0.100717033151588 0.867916757201619 0.189776821093881 
0.704339228244217 0.475618425667883 0.453898435144779 0.300133805150727 
init_gen_rand(1) generated randoms (0, 1]
0.357269119061644 0.394853684742541 0.232886767592585 0.390019080993502 
0.606377415398563 0.104336019757104 0.941774158707798 0.959619377087378 
0.665370493773737 0.553229489284144 0.511333970674283 0.374375991711000 
init_gen_rand(2) generated randoms (0, 1)
0.902673877473516 0.901913093025360 0.144960393294816 0.421709738792725 
0.727215190781590 0.049117848077731 0.395687860530620 0.443465976692574 
0.525596880927559 0.878674831807375 0.922594751931055 0.710081397618229 
init_gen_rand(3) generated randoms [1, 2)
1.427902180484723 1.235180227858591 1.893010606122040 1.407520064520368 
1.153852733443085 1.353017930087701 1.249441613372706 1.063728065481757 
1.142097638400280 1.346275436648008 1.020654645507316 1.891889548922761 
init_gen_rand(4) generated randoms [0, 1)
0.362103051997711 0.817734703450394 0.892588787791763 0.735724922115168 
0.337441398135621 0.806600596484782 0.474925726473279 0.457909536500071 
0.453909467716590 0.370397919652925 0.351834743500070 0.274139148309417 
init_gen_rand(5) generated randoms (0, 1]
0.320575989292223 0.782221980596254 0.994230574048375 0.646493455549936 
0.182934842001676 0.419439059326539 0.804733853797186 0.630146430652609 
0.283304572706691 0.551951694752586 0.596651685127567 0.726464212348384 
init_gen_rand(6) generated randoms (0, 1)
0.512245795714439 0.949098909636435 0.304277882494774 0.425691508062447 
0.940024527462860 0.303618133421786 0.659538517356965 0.980428116584217 
0.992602173172166 0.309535512011741 0.799122326076374 0.503161736778810 
init_gen_rand(7) generated randoms [1, 2)
1.791279768504437 1.824059711409220 1.601640841052433 1.839406744853343 
1.706093704685138 1.792589402103321 1.357619712337886 1.886594864406919 
1.791193677072203 1.237635475178639 1.659875755247600 1.782255918015468 
init_gen_rand(8) generated randoms [0, 1)
0.539027783278177 0.350896572513407 0.045805192442340 0.147163615478894 
0.954161027974346 0.937558512762666 0.615966260678639 0.827921743169682 
0.449348302109296 0.823212321889368 0.538337463888570 0.426901349677887 
init_gen_rand(9) generated randoms (0, 1]
0.291582729506235 0.327137879357295 0.517830815155796 0.112106626154593 
0.612171734259559 0.701687536902544 0.471596446781525 0.803776113868638 
0.993144759108313 0.792918393124802 0.992224073158818 0.560509440469829 
init_gen_rand(10) generated randoms (0, 1)
0.906652248252293 0.969008988686184 0.287180486053953 0.941340736403439 
0.845804465799311 0.851709272681137 0.567338308129108 0.018923690263750 
0.398054844532580 0.648240113586421 0.027773695295189 0.411129988822436 
init_gen_rand(11) generated randoms [1, 2)
1.166288744923759 1.289035002956464 1.591654057965451 1.924237717731347 
1.971147945988489 1.779882148077172 1.301744917982424 1.472840297687313 
1.615894199307146 1.443788302565339 1.010514050763960 1.843668764702190 
init_gen_rand(12) generated randoms [0, 1)
0.037188572132978 0.796540980110323 0.785118397351056 0.950075542564853 
0.082585828608368 0.277307284982809 0.785199783813302 0.375537725493582 
0.136201893068798 0.990289994461294 0.064717912677199 0.724424211705538 
init_gen_rand(13) generated randoms (0, 1]
0.942356415514171 0.762315177514493 0.971674221337580 0.509644192975426 
0.463428874186195 0.228231769076783 0.629684091309337 0.364274558739615 
0.711795494091800 0.844459806251926 0.007623040364400 0.449873380705668 
init_gen_rand(14) generated randoms (0, 1)
0.594856417962816 0.426449471504149 0.815065332609883 0.612429056668908 
0.350788091641076 0.557487356775938 0.941466694286134 0.876568805621597 
0.074550394909309 0.472848548484389 0.278339473226804 0.685700309876473 
init_gen_rand(15) generated randoms [1, 2)
1.691991777346594 1.066678571406875 1.257288308507988 1.374950622278155 
1.631560611409216 1.220209640944814 1.670313717921475 1.400620968469163 
1.162389983753056 1.740495069469599 1.178174071747150 1.547171972178561 
init_gen_rand(16) generated randoms [0, 1)
0.279069583034248 0.695119007570012 0.978811839378629 0.855986723646318 
0.884885630716337 0.699520524608650 0.322365188671121 0.272456674845052 
0.285217033652139 0.208415904359228 0.035276027688090 0.546564341706908 
init_gen_rand(17) generated randoms (0, 1]
0.986507705141710 0.991073208331722 0.452541341409591 0.249391967237484 
0.190992932659906 0.025553141925910 0.986229647371841 0.696257848032870 
0.178514809866115 0.539663585863808 0.067902727331370 0.139909326835463 
init_gen_rand(18) generated randoms (0, 1)
0.461143403779607 0.933074765437657 0.329611012429450 0.913844231354235 
0.960408131306147 0.884756232790295 0.083744030675982 0.093922841568062 
0.986018904509842 0.092776680350047 0.761622101354923 0.291321509178648 
init_gen_rand(19) generated randoms [1, 2)
1.109628619724238 1.328720045412586 1.235043984091162 1.700260577583939 
1.995239491033933 1.949870477994024 1.354264858779323 1.839679449502692 
1.208919707518303 1.582313935919556 1.052095151572292 1.599751368959784 
init_by_array {1, 2, 3, 4} generated randoms [1, 2)
1.061432228134937 1.797513181266742 1.014515778872698 1.292515677601426 
1.842217614712485 1.219693001089960 1.091642970346479 1.361251722923487 
1.812429123076032 1.114775857427076 1.236920925673160 1.430780008087892 
1.600676609656623 1.581660327974462 1.080093035886621 1.478370871883862 
1.372868954287661 1.381031660416374 1.743597338143038 1.765996876117860 
1.499708356247275 1.500717034644018 1.227875977543781 1.396877239166685 
1.867291377296555 1.989686946870916 1.728230714599321 1.603799028485205 
1.666989573753586 1.817430340160532 1.742554491376986 1.454382666376028 
1.273761735284682 1.662656364867116 1.343724666265991 1.412976188802077 
1.869526098913638 1.090188503134896 1.609472496275879 1.697935677660995 
1.444528308832913 1.244008727806014 1.726227330689108 1.956214804474752 
1.997601368384656 1.730135223734180 1.867428398093661 1.713521286602680 
1.612083063814150 1.846924281298900 1.385054738986179 1.203566648989931 
1.732288309899292 1.137472212222545 1.033681856179389 1.663892296055790 
1.310222843056857 1.275835140032423 1.375264680293250 1.978384530800863 
1.568658273521190 1.017596100106813 1.370819406080095 1.154167948824557 
1.316057782199989 1.386376218894529 1.137305448755715 1.356371796103210 
1.466928072491341 1.366205447886307 1.457320589062321 1.426714777309978 
1.341402146854451 1.922483795214086 1.039486905325362 1.219588734301951 
1.225417160307821 1.834572293325115 1.496558088410575 1.216556270369901 
1.656606730423723 1.536427579081294 1.167511955342818 1.086855310407977 
1.002547979773331 1.693958661637674 1.371253512944553 1.700211061226908 
1.592530293470989 1.846575042888636 1.956303670027005 1.547713673595658 
1.641297071602825 1.838105082927109 1.733456157549452 1.948032060614289 
1.733232211149775 1.765456626341906 1.777315657763990 1.057475848076216 
1.010045226011803 1.991915926929486 1.931417151777233 1.780450015839459 
1.844047083762396 1.300616385869505 1.820621466557404 1.046150840604231 
1.481916711074058 1.043328256655475 1.264770798638017 1.212370948009489 
1.730092348778141 1.336132071271436 1.371184509212720 1.230699959071073 
1.055483600186415 1.446700948447367 1.755353743484443 1.591139593876879 
1.770091631738431 1.563569114479089 1.663021594321108 1.024198405803266 
1.090456398581945 1.415642156821504 1.028417473750356 1.579243713672265 
1.672956529549739 1.831845563088460 1.141117806272856 1.039181180299984 
1.507453149450558 1.199743160608233 1.899971654272192 1.406049692776043 
1.459123423739089 1.227192237955091 1.746199019250579 1.852150785963530 
1.421213820592668 1.603125742775923 1.195218111043907 1.186445270512708 
1.841008389796500 1.521762430646072 1.717569899846066 1.476973537544210 
1.048565254596136 1.908666225123490 1.047610340509283 1.695045531953980 
1.644580292287938 1.115074254294391 1.516808131453735 1.059246872919666 
1.761107641312551 1.978905879407502 1.276797289509090 1.082244348708742 
1.668580525632754 1.178074234574387 1.949425038779206 1.038462387986846 
1.127713630260126 1.654479557057866 1.337658134344182 1.312994710544998 
1.561159692476141 1.952808664394324 1.454281276475844 1.386399487729117 
1.148783179061061 1.599333792681644 1.276223351387930 1.738450353071963 
1.598794571405437 1.793352059676722 1.230924816753127 1.989552374949806 
1.652370170094364 1.459868701248577 1.766520771683623 1.001751812038681 
1.290941794581371 1.905447554694089 1.464400234026572 1.789092617289296 
1.601276091255452 1.839753145918098 1.641048604591881 1.241599874089231 
1.887337383959701 1.268031125445940 1.802919108705314 1.875071427474126 
1.153251177399067 1.983620082065005 1.476379735203935 1.258459073219565 
1.482509493755496 1.138724826268920 1.068811295383392 1.663913965189269 
1.571650412532938 1.646728506772825 1.867940572165893 1.771327539553135 
1.794205862203509 1.913686644901832 1.100940800356586 1.801594187335266 
1.146354832873435 1.077881104105724 1.607967930739593 1.637396739911332 
1.928487048966440 1.687275867176771 1.570316832252410 1.746458773499408 
1.329204039659036 1.168507012072698 1.573245008234483 1.110213383396769 
1.097584505108494 1.120273589845227 1.668213417535560 1.908957753519996 
1.307967943702433 1.583312371891656 1.080089823767882 1.202784193988516 
1.550415977859221 1.811931413883219 1.225155323654367 1.470488375120324 
1.047233531072465 1.473931812525870 1.434056323366769 1.580598674083471 
1.746675798676144 1.832803115540309 1.341854875943752 1.793894607551050 
1.485024217408227 1.637928078523605 1.588532296547220 1.847589736371964 
1.215356996939925 1.290378080353087 1.950370113761521 1.832712683536631 
1.525703459889676 1.880959376324155 1.784076682561524 1.238381401222637 
1.951300804241834 1.244520739195589 1.751002863626477 1.784495506796586 
1.798082151215651 1.550950019418478 1.571479633820315 1.343860005420866 
1.523290833373677 1.266341488453108 1.827020303376825 1.164058677310012 
1.187038259796425 1.362203631738275 1.687813651690103 1.934729800531685 
1.228564893711411 1.731251008340482 1.353935857811690 1.031674494342032 
1.118715530004499 1.562393757401610 1.237959391025284 1.590759500844424 
1.329925562476581 1.265099129649198 1.526081967618831 1.338598480648043 
1.234377222516117 1.940430229233332 1.161360029716903 1.072413040536446 
1.626019761000002 1.152003352961013 1.455979244253384 1.976360966672064 
1.134404799764957 1.139701331752706 1.196438315056158 1.979201741074448 
1.570009380653835 1.082045531506119 1.292887390468201 1.548962687994463 
1.715234356947599 1.611485511106193 1.469458975922171 1.688461503253793 
1.818013098082879 1.788440189078313 1.667629599017715 1.708840717767912 
1.947439486564061 1.799304165518490 1.577090422093866 1.749668489393184 
1.125700116289795 1.989057294078124 1.043181930603816 1.223213961745856 
1.310834798837531 1.946235237982458 1.221456637126143 1.991871373922808 
1.618663773412514 1.057975183832956 1.992672099100603 1.761400824336055 
1.088829341427663 1.379929706524974 1.738907504547669 1.436898114669861 
1.322456535129711 1.506215661268448 1.951409479397172 1.347934210237422 
1.598034145897678 1.939541762950813 1.660768282785508 1.282763801828266 
1.888434020246052 1.180964958727104 1.477843572741760 1.231791845952941 
1.090355995699830 1.708069834389057 1.815226142343022 1.839006376699960 
1.535890535972188 1.237056951416075 1.967886332875068 1.032686612052808 
1.456177558140642 1.655416789017308 1.828379327424953 1.367974052633313 
1.879750391810727 1.138069679262560 1.833047864443567 1.664687258532475 
1.087607757288337 1.867577492423538 1.267794296424109 1.845825119470999 
1.668606265079861 1.201549147117308 1.828492831565491 1.672784741072159 
1.373082841357341 1.457101580406819 1.567393803581109 1.222375534260773 
1.798941259280470 1.183555788204691 1.637005590756909 1.697275452580281 
1.726660276783008 1.283206190840546 1.697102535343177 1.969489878845189 
1.447515648700229 1.209634806453751 1.545905173603805 1.834595442754129 
1.373353070390223 1.707105928573662 1.061296185628945 1.235575475358513 
1.389952641557964 1.089108791231995 1.264736136168058 1.930702254010572 
1.082963020697341 1.990410105884982 1.106900414307803 1.561604782657500 
1.480761169498436 1.224202010785880 1.544372290537237 1.227160608535331 
1.737808870044765 1.694186812914733 1.313842669305639 1.015485622383960 
1.373084817978530 1.310568692949853 1.412158115542083 1.356425568896406 
1.844832018410359 1.667418818710138 1.146564902656422 1.855057732041394 
1.088012005624910 1.307472094594183 1.462334916728244 1.234070539605959 
1.217836453913408 1.917013839251913 1.741212352370476 1.650478559205618 
1.792623990988694 1.377104345457210 1.686694078895467 1.428938402798142 
1.406924471320131 1.476663624805979 1.800843821762946 1.175624947584173 
1.386528839963614 1.616563141791264 1.877491234924445 1.330529910925338 
1.495001288122516 1.634254803004316 1.373204907262190 1.288158290619272 
1.549121153312131 1.712947639216466 1.306491802879985 1.532505317186644 
1.845669955606394 1.901464871724720 1.310130491874249 1.259805343471175 
1.844569475421939 1.504115553513742 1.522011861569149 1.513964432185416 
1.879223972402116 1.858071809578853 1.030761488280920 1.934614132217706 
1.236105910561919 1.230050246857178 1.974719041538880 1.956636665905849 
1.554093805609966 1.812874479290067 1.842951670534355 1.399370433001543 
1.874844093399596 1.849315087354857 1.932384020328446 1.242031058369411 
1.440316604024780 1.836908449033042 1.484188719179789 1.376082718183782 
1.911306781084642 1.145109567786075 1.687274245394323 1.514197645023673 
1.082511413232503 1.840572439122599 1.914682540869211 1.498209905040290 
1.237653011671224 1.248969322472107 1.685713260404963 1.474815003328095 
1.683979959770891 1.602424046267332 1.462915546623975 1.249585221503529 
1.972126833440409 1.903072945221336 1.800179609978042 1.322257324069415 
1.973332347537802 1.872286479223119 1.179770423675554 1.320643439500666 
1.496882955392848 1.275971323087223 1.786221096769142 1.509899073228868 
1.995712672723455 1.509695819119034 1.149433641735199 1.477881624806279 
1.755481158236124 1.374604940732086 1.652064106988586 1.915894998890499 
1.471775447662846 1.560036287765354 1.878713266804331 1.236796629330496 
1.606117854826086 1.054878695704944 1.477839719022301 1.104494377005471 
1.610115561312750 1.541055092179206 1.521730061634208 1.110112773588290 
1.113706101187363 1.664515378675483 1.168067532221800 1.711553472209151 
1.045358296361786 1.300986587498288 1.195922423772348 1.741341650318139 
1.329491993626326 1.879862838134720 1.571081324039999 1.881500476306170 
1.046397163946431 1.936135749418795 1.296297425056765 1.036871202158229 
1.299624145036158 1.240730514632697 1.797688418109271 1.944916454833827 
1.701834592177119 1.307867179979634 1.635666397030694 1.846279274093734 
1.168577401112412 1.150746067883872 1.817651145513608 1.168711092327176 
1.619596634984097 1.693582631765399 1.438304146666898 1.641658577914155 
1.918494090283523 1.434523721880211 1.244024719595698 1.977728947427103 
1.084509260631159 1.213175848832688 1.498975908606359 1.072863214820766 
1.094628869467329 1.348719507791482 1.990822367932149 1.955391364696824 
1.410499316022728 1.908907782992124 1.436738871798190 1.222965397669693 
1.333832689489813 1.029188718237977 1.111346531337348 1.192666421941264 
1.218780479415051 1.116509313329760 1.630848021374805 1.165620429796201 
1.307476433194515 1.114339584776917 1.453584587758685 1.481253597110938 
1.373925334368274 1.033050600459310 1.187008608655741 1.821926001265462 
1.662791575666851 1.556946821822705 1.383207451651601 1.567305034159854 
1.880080187639230 1.018518122056981 1.035776461258167 1.135333789921890 
1.586514470605688 1.844520525773654 1.753038602672506 1.135840141476427 
1.851141767859496 1.727115945408448 1.279671310867282 1.766389729904104 
1.299265454083538 1.073639490186627 1.466177504980480 1.495100119884092 
1.174146267590869 1.076390884795886 1.013118355983051 1.477700694935580 
1.950324193402334 1.270061457138170 1.189540521757930 1.756216973189557 
1.569132949237570 1.553837027827099 1.252349978865927 1.384343925816579 
1.529842758491628 1.552111790626902 1.589781654373908 1.962767848497083 
1.146234686964023 1.108316545030394 1.836496746668612 1.795738525883301 
1.905950757514530 1.375761353167295 1.605221631862132 1.107917823342832 
1.010350103711710 1.210311396438742 1.001787402547919 1.123844665595581 
1.272778407083613 1.999035650913319 1.261013304859094 1.100008726435990 
1.426713404189027 1.904685171719066 1.082202265157931 1.754320678647222 
1.099180337836780 1.503638155811497 1.760984192455152 1.559588145816627 
1.684759440031330 1.376188043594692 1.562254165793033 1.334141426934684 
1.955419253830008 1.595031044419829 1.506176286488837 1.285239088903850 
1.295302414738659 1.266554167354618 1.716346614192304 1.082094525660619 
1.593939406853745 1.206030773471286 1.347551435087671 1.346280406454588 
1.148049999874457 1.329885212415058 1.824799128873585 1.904466134685205 
1.273550597719682 1.455402448334252 1.299349783907128 1.812491344638767 
1.766128656585464 1.827118396595269 1.930504771002242 1.912698302130012 
1.897460872336785 1.193328513016385 1.132654405987137 1.089144437054304 
1.046184550931996 1.239800061608979 1.355949384105319 1.525851980726032 
1.957488290849924 1.074452065349756 1.292423810603806 1.391249779164877 
1.751772248505649 1.526951274181821 1.867501691935440 1.476031710288646 
1.228156580444813 1.598680640042897 1.433566026507608 1.158501880187843 
1.345353639473034 1.479365500635399 1.436995701776478 1.260386611615661 
1.410556921915152 1.941093921006107 1.725128141325375 1.894550433727125 
1.052174771459639 1.194468542076395 1.414025273616430 1.379392896938916 
1.806073715201322 1.334071413738829 1.703142919750449 1.823227029784144 
1.938829782715703 1.775540016807258 1.959533560846263 1.602985861598428 
1.090716674606453 1.449017523010710 1.871722015131500 1.763411089890863 
1.461638415975904 1.377560995916150 1.696928218333825 1.687750190683848 
1.395469041414687 1.285477390984829 1.625486961562168 1.978770341497363 
1.815564999550108 1.113271410322334 1.953804330085964 1.597678188053152 
1.240981138727491 1.584045532812686 1.576249993164280 1.648079891727424 
1.872302535372160 1.577034821514009 1.005905323310200 1.915920185857201 
1.438839076135547 1.335398255955401 1.800008942084264 1.250373061198758 
1.162706818340308 1.699920699090749 1.482340480056161 1.423803993351854 
1.634446679608959 1.445809784874168 1.676114225122812 1.073453382958400 
1.649847026198809 1.269918499414613 1.979841973510171 1.556766143300241 
1.094079287819823 1.128619176976635 1.253314112065855 1.208748279913465 
1.306619199219997 1.044937628570032 1.000732338033558 1.342991154349005 
1.860595087754724 1.095218237767422 1.278309103629520 1.712102560416606 
1.233694446971289 1.652754972969379 1.727354506903940 1.275139333491851 
1.456955694277411 1.355509779696322 1.565310852583826 1.440111358694723 
1.501387933660361 1.189208691221027 1.945624184356370 1.756167516754612 
1.939719768221966 1.132962583454716 1.448504041886660 1.372930283176299 
1.839561561838321 1.515212928987068 1.088711606717946 1.653799496732638 
1.439087447936713 1.168821233918879 1.840472072292290 1.651160102448669 
1.678387326290781 1.108046734096531 1.742570194889754 1.217653292648427 
1.349962709860243 1.426428122486024 1.429786429576849 1.118086435371414 
1.898630445044101 1.202669101620633 1.003546627907316 1.432918367169483 
1.695838586545209 1.223565919554833 1.215899587070318 1.852231584015609 
1.419880923383858 1.859926300110138 1.373134607846553 1.099889345248965 
1.494907946391902 1.784242134336725 1.445521820343239 1.934132725176832 
1.678090853984541 1.299480083084857 1.219424573438757 1.041538167977462 
1.097603640756395 1.732025078213101 1.203032227533597 1.386272974239584 
1.076879222459585 1.749209145724089 1.160442201169825 1.782811480711518 
1.058055421912850 1.957771377913165 1.393268424373463 1.658215469825258 
1.235575238467041 1.943791208111706 1.453389714722725 1.926307913656742 
1.768621964734421 1.593549098825722 1.981895244975016 1.508627256398221 
1.469717778975621 1.997045413262179 1.817586820503908 1.029461018042398 
1.741638778301961 1.470665004275147 1.521922188684885 1.311582064856590 
1.189741873879081 1.372829524889769 1.197414135248930 1.344514220549816 
1.114370486075495 1.712090478327097 1.152896703466142 1.902599763583570 
1.418024756065962 1.142667222346111 1.181277876712413 1.563209269688428 
1.576564581342691 1.742196914327931 1.762945159331795 1.604856256572909 
1.544169913542234 1.824362992553564 1.645837187977834 1.251371747851891 
1.361282747748584 1.703849865833888 1.929498019658350 1.848805780413134 
1.203911768436835 1.605821833708519 1.079256448243018 1.141426777886053 
1.749062657349109 1.056086171250276 1.132192760856270 1.947176634523604 
1.235687234073210 1.752459754656633 1.438305366021225 1.373452870780806 
1.044592619568721 1.773696217599890 1.207805412084371 1.412286286069381 
1.209902595164476 1.661325053575970 1.616147023966913 1.404894085084596 
1.345217255906541 1.486416047565206 1.854124933188612 1.451945954682975 
1.302283565762476 1.672611218361328 1.243726061006824 1.167525036517606 
1.947278515140314 1.168920254477648 1.469843950007118 1.135063090649555 
1.615206376004397 1.787225412184819 1.099446837798952 1.872528906357509 
1.923136214644372 1.785901507549365 1.499012308076690 1.997423996459256 
1.602443281500402 1.389708042380524 1.889171531140404 1.732925992320568 
1.838977378853630 1.367254343774232 1.978071445787742 1.593334007010965 
1.774611481038595 1.868180716306702 1.967338939400258 1.363778802027581 
1.603868776407315 1.198939254701540 1.832191724564298 1.416486158507371 
1.758230884167997 1.111782584868624 1.666037131111267 1.796770808601236 
1.814121654190905 1.100190971887959 1.690126266298156 1.227156933568043 
1.846980440307328 1.209659117062373 1.208719974025927 1.372809502223703 
1.795954701994591 1.329528690417951 1.234757657297531 1.935824849697846 
1.007622478776605 1.023911016276410 1.971516092153707 1.827722074290496 
1.827932747001817 1.508485703010770 1.583979239771304 1.487151862583125 
1.842832913153363 1.539508630077605 1.034436635705730 1.915120528590447 
1.235945601682862 1.525281604964557 1.565750363770829 1.430247112657656 
1.844397604322980 1.525592815505690 1.870108413019490 1.414520083952719 
1.328371717561160 1.387892239665782 1.535683439529413 1.143179455543000 
1.490470597206488 1.162701772366728 1.487571425923246 1.009348362213918 
1.088775331485732 1.650848102203861 1.056501775675469 1.636731820619694 
1.874506782113476 1.017350457276918 1.444952138552120 1.720378347134331 
1.960542367652983 1.745436589021068 1.745396741206396 1.718817367171415 
1.030626903566067 1.035110921270815 1.549545151223636 1.698704708525667 
1.970514874959596 1.050948761612786 1.852082503948863 1.910978420684814 
1.174431330938931 1.079777120715919 1.317631508963325 1.356173983791139 
1.946304918438948 1.855695501801630 1.368049682038256 1.675728376911582 
1.869519776353249 1.343194842713000 1.653270614977977 1.799919642174217 
1.503881779649398 1.299018044082108 1.373531803375608 1.617897994237420 
1.517073781071638 1.433335588690562 1.834724718442011 1.987974578798595 
