# Supplementary material for: Radiative transfer with reciprocal transactions: Numerical method and its implementation
Source: PLoS One. 2019 Jan 8;14(1):e0210155. doi: 10.1371/journal.pone.0210155 (PMC6324827; doi:10.1371/journal.pone.0210155)
Supplement: S1 Source Code — A link to the latest version: https://bitbucket.org/planetarysystemresearch/r2t2_pub. (ZIP) [file pone.0210155.s001.zip › r2t2_pub/src/dsfmt/dsfmt/dSFMT-jump.h]

#pragma once
#ifndef DSFMT_JUMP_H
#define DSFMT_JUMP_H
/**
 * @file SFMT-jump.h
 *
 * @brief jump header file.
 *
 * @author Mutsuo Saito (Hiroshima University)
 * @author Makoto Matsumoto (The University of Tokyo)
 *
 * Copyright (C) 2012 Mutsuo Saito, Makoto Matsumoto,
 * Hiroshima University and The University of Tokyo.
 * All rights reserved.
 *
 * The 3-clause BSD License is applied to this software, see
 * LICENSE.txt
 */
#if defined(__cplusplus)
extern "C" {
#endif

#include "dSFMT.h"
void dSFMT_jump(dsfmt_t * dsfmt, const char * jump_str);

#if defined(__cplusplus)
}
#endif
#endif
