# Supplementary material for: Radiative transfer with reciprocal transactions: Numerical method and its implementation
Source: PLoS One. 2019 Jan 8;14(1):e0210155. doi: 10.1371/journal.pone.0210155 (PMC6324827; doi:10.1371/journal.pone.0210155)
Supplement: S1 Source Code — A link to the latest version: https://bitbucket.org/planetarysystemresearch/r2t2_pub. (ZIP) [file pone.0210155.s001.zip › r2t2_pub/src/dsfmt/dsfmt/README.jp.txt]

 =================================================================
 dSFMT ver. 2.1.1
 2011.11.10

 double precision SIMD oriented Fast Mersenne Twister(dSFMT)
 based on IEEE 754 floating point format.

 Mutsuo Saito (Hiroshima University) and
 Makoto Matsumoto (Hiroshima University)

 Copyright (C) 2007, 2008, 2009 Mutsuo Saito, Makoto Matsumoto and
 Hiroshima University.
 Copyright (C) 2011 Mutsuo Saito, Makoto Matsumoto, Hiroshima
 University and The University of Tokyo.
 All rights reserved.

 The (modified) BSD License is applied to this software, see
 LICENSE.txt
 =================================================================

 ¥É¥­¥å¥á¥ó¥È¤Ï¡¢¤¿¤È¤¨±Ñ¸ì¤¬Ê¸Ë¡Åª¤ËÀµ¤·¤¯¤Ê¤¤¾ì¹ç¤Ç¤â¡¢±Ñ¸ìÈÇ¤¬Àµ¼°¤Ê
 ¤â¤Î¤Ç¤¹¡£

 dSFMT2.0 ¤ª¤è¤Ó 2.1 ¤ÏdSFMT1.x ¤È¤Ïµ¿»÷Íð¿ôÀ¸À®¤ÎÁ²²½¼°¤¬°ã¤¤¤Þ¤¹¡£¤Ä¤Þ¤ê¡¢
 dSFMT1.x¤ÈÆ±¤¸½é´üÃÍ¤òÍ¿¤¨¤Æ¤â°Û¤Ê¤ëµ¿»÷Íð¿ôÎó¤òÀ¸À®¤·¤Þ¤¹¡£

 doxygen ¤Ë¤è¤Ã¤ÆÀ¸À®¤µ¤ì¤¿¥É¥­¥å¥á¥ó¥È¡Ê±Ñ¸ì¡Ë¤¬¡¢html ¥Ç¥£¥ì¥¯¥È¥ê¤Î
 ²¼¤Ë¤¢¤ë¤Î¤Ç»²¾È¤·¤Æ¤¯¤À¤µ¤¤¡£

 ¤³¤Î¥×¥í¥°¥é¥à¤Ï IEEE754 ·Á¼°¤ÎÉâÆ°¾®¿ôÅÀ¿ô¤ò»ÈÍÑ¤·¤Æ¤¤¤ë¥·¥¹¥Æ¥à¤Ç¤Î
 ¤ßÆ°ºî¤·¤Þ¤¹¡£

 ¤³¤Î¥×¥í¥°¥é¥à¤Ï¡¢C¸À¸ì¤Î¹½Â¤ÂÎ¤ò»ÈÍÑ¤·¤Æ¤¤¤Þ¤¹¡£¤·¤¿¤¬¤Ã¤Æ¡¢¤½¤ì¤ò¤¦
 ¤Þ¤¯»È¤¨¤Ð¡¢¥¹¥ì¥Ã¥ÉËè¤ËÊÌ¡¹¤Îµ¿»÷Íð¿ôÎó¤òÍøÍÑ¤¹¤ë¤³¤È¤¬¤Ç¤­¤Þ¤¹¡£¤·¤«
 ¤·¡¢dSFMT.c¤Î¥³¥ó¥Ñ¥¤¥ë»þ¤È°Û¤Ê¤ëDSFMT_MEXP¤ò¥æ¡¼¥¶¡¼¥×¥í¥°¥é¥à¤Î¥³¥ó
 ¥Ñ¥¤¥ë»þ¤Ë»ØÄê¤¹¤ë¤È¡¢ÌäÂê¤¬È¯À¸¤·¤Þ¤¹¡£¡Ê¥¹¥Ô¡¼¥É¤òµ¾À·¤Ë¤·¤Æ¡¢¥Ñ¥é¥á¡¼
 ¥¿¤òÁ´Éô¹½Â¤ÂÎ¤ËÆþ¤ì¤ë¤È¤¤¤¦ÊýË¡¤â¤¢¤ê¤Þ¤¹¤¬¡¢¤³¤³¤Ç¤Ï¥¹¥Ô¡¼¥É¤òÍ¥Àè¤·
 ¤Þ¤·¤¿¡Ë

 ¤È¤ê¤¢¤¨¤º¥Æ¥¹¥È¥×¥í¥°¥é¥à¤òÁö¤é¤»¤Æ¤ß¤¿¤¤¤È¤¤¤¦¿Í¤Ï¡¢html ¥Ç¥£¥ì¥¯¥È
 ¥ê¤Î²¼¤Îhowto-compile.html¡Ê±Ñ¸ì¡Ë¤ò¤ß¤Æ²¼¤µ¤¤¡£CPU ¤¬¥Ó¥Ã¥°¥¨¥ó¥Ç¥£¥¢
 ¥ó¤Î¾ì¹ç¤Ï¡¢Ãí°Õ¤¬É¬Í×¤Ç¤¹¡£»öÁ°ÄêµÁ¥×¥ê¥×¥í¥»¥Ã¥µ¥Þ¥¯¥í¤Ë¤è¤Ã¤Æ¡¢¥¨¥ó
 ¥Ç¥£¥¢¥ó¤ÎÈ½Äê¤ò¤·¤Æ¤¤¤Þ¤¹¤¬¡¢ÌÀ¼¨Åª¤Ë DSFMT_BIG_ENDIAN ¥Þ¥¯¥í¤òÄêµÁ¤·
 ¤¿Êý¤¬°ÂÁ´¤À¤È»×¤¤¤Þ¤¹¡£

 ¥½¡¼¥¹¥³¡¼¥É¤òÊÑ¹¹¤·¤¿¤ê¤·¤Ê¤«¤Ã¤¿¤ê¤·¤Æ¤³¤Î¥×¥í¥°¥é¥à¤òºÆÇÛÉÛ¤·¤¿¤¤¿Í
 ¤Ï¡¢LICENSE.txt¡Ê±Ñ¸ì¡Ë¤òÆÉ¤ó¤Ç²¼¤µ¤¤¡£

 ¥Õ¥¡¥¤¥ë¤ËÊÑ¹¹¤ò²Ã¤¨¤ÆºÆÇÛÉÛ¤¹¤ë¾ì¹ç¤Ï¡¢¤É¤¦¤«¡¢ÇÛÉÛÊª¤ÎÃæ¤Ë¤¢¤Ê¤¿¤ÎÏ¢
 ÍíÀè¤ò½ñ¤¤¤Æ¤ª¤¤¤Æ¡¢ÌäÂê¤¬¤¢¤Ã¤¿¤È¤­¤Ï¡¢»ä¤¿¤Á¤Ç¤Ï¤Ê¤¯¡¢¤¢¤Ê¤¿¤Ë¤Þ¤ºÏ¢
 Íí¤¹¤ë¤è¤¦¤ËÍøÍÑ¼Ô¤ËÅÁ¤¨¤Æ²¼¤µ¤¤¡£
