# Supplementary material for: Radiative transfer with reciprocal transactions: Numerical method and its implementation
Source: PLoS One. 2019 Jan 8;14(1):e0210155. doi: 10.1371/journal.pone.0210155 (PMC6324827; doi:10.1371/journal.pone.0210155)
Supplement: S2 Source Code — A link to the latest version: https://bitbucket.org/planetarysystemresearch/ivegen_pub. (ZIP) [file pone.0210155.s002.zip]

Archive with 31 entries (27 files):
- ivegen_pub/
- ivegen_pub/example.run
- ivegen_pub/contributors
- ivegen_pub/README.md
- ivegen_pub/LICENSE.txt
- ivegen_pub/CMakeLists.txt
- ivegen_pub/.gitignore
- ivegen_pub/src/
- ivegen_pub/src/translations.f90
- ivegen_pub/src/solver.f90
- ivegen_pub/src/sfunctions.f90
- ivegen_pub/src/rng.f90
- ivegen_pub/src/radiusgenpower.f90
- ivegen_pub/src/radiusgennormal.f90
- ivegen_pub/src/possu.f90
- ivegen_pub/src/octtree.f90
- ivegen_pub/src/mie.f90
- ivegen_pub/src/main.f90
- ivegen_pub/src/io.f90
- ivegen_pub/src/geometry_x.f90
- ivegen_pub/src/common.f90
- ivegen_pub/src/T_matrix.f90
- ivegen_pub/src/CMakeLists.txt
- ivegen_pub/src/BHMIE.f90
- ivegen_pub/cmake/
- ivegen_pub/cmake/Modules/
- ivegen_pub/cmake/Modules/SetUpLAPACK.cmake
- ivegen_pub/cmake/Modules/SetParallelizationLibrary.cmake
- ivegen_pub/cmake/Modules/SetFortranFlags.cmake
- ivegen_pub/cmake/Modules/SetCompileFlag.cmake
- ivegen_pub/cmake/Modules/FindOpenMP_Fortran.cmake
