# Supplementary material for: Radiative transfer with reciprocal transactions: Numerical method and its implementation
Source: PLoS One. 2019 Jan 8;14(1):e0210155. doi: 10.1371/journal.pone.0210155 (PMC6324827; doi:10.1371/journal.pone.0210155)
Supplement: S2 Source Code — A link to the latest version: https://bitbucket.org/planetarysystemresearch/ivegen_pub. (ZIP) [file pone.0210155.s002.zip › ivegen_pub/example.run]

#!bin/bash
./bin/IVEGen -k 1 -mean 2.0 -stdev 0.0 -elem_ka 10 -eps_r 1.7152 -eps_i 0.0786 -density 0.25 -N_ave 512 -n_samples 256
