# Supplementary material for: Radiative transfer with reciprocal transactions: Numerical method and its implementation
Source: PLoS One. 2019 Jan 8;14(1):e0210155. doi: 10.1371/journal.pone.0210155 (PMC6324827; doi:10.1371/journal.pone.0210155)
Supplement: S2 Source Code — A link to the latest version: https://bitbucket.org/planetarysystemresearch/ivegen_pub. (ZIP) [file pone.0210155.s002.zip › ivegen_pub/src/sfunctions.f90]

!!Special functions by Shanjie Zhang and Jianming Jin 
!!
!!Original file can be found from https://people.sc.fsu.edu/~jburkardt/f_src/special_functions/special_functions.html
!!
!!with some additional functions and modifications
!!
!! Modified 26.3.2018
!! TV: Cleaning and modernizing functions
!! TV: There is some "endpoint fix" I can't remember
!!
module sfunctions 
  use common, only : dp
  implicit none

contains 


!     ==========================================================
!     Purpose: Compute spherical Bessel functions jn(z) & yn(z)
!              for a complex argument
!     Input :  z --- Complex argument
!              n --- Order of jn(z) & yn(z) ( n = 0,1,2,... )
!     Output:  CSJ(n) --- jn(z)
!              CSY(n) --- yn(z)
!              NM --- Highest order computed
!     Routines called:
!              MSTA1 and MSTA2 for computing the starting
!              point for backward recurrence
!     ==========================================================
!
!    obtained from, and copywrited by, Jian-Ming Jin
!    http://jin.ece.uiuc.edu/
subroutine cspherebessel(n0,z,csj,csy)
  integer, intent(in) :: n0
  complex(kind=dp), intent(in) :: z
  complex(kind=dp), intent(out) :: csj(0:n0),csy(0:n0)

  integer :: nm,k,m,n
  real(kind=dp) :: a0
  complex(kind=dp) :: csa,csb,cs,cf0,cf1,cf

  n=n0
  a0=abs(z)
  nm=n
  if (a0<epsilon(a0)) then
    csj=cmplx(0.0_dp,0.0_dp,kind=dp)
    csy=cmplx(-huge(a0),0.0_dp,kind=dp)
    csy(0)=cmplx(1.0_dp,0.0_dp,kind=dp)
    return
  endif
  csj=cmplx(0.0_dp,0.0_dp,kind=dp)
  csj(0)=sin(z)/z
  csj(1)=(csj(0)-cos(z))/z
  if (n>=2) then
    csa=csj(0)
    csb=csj(1)
    m=msta1(a0,200)
    if (m<n) then
      nm=m
    else
      m=msta2(a0,n,15)
    endif
    cf0=0.0_dp
    cf1=1.0_dp-100
    do k=m,0,-1
      cf=(2.0_dp*k+3.0_dp)*cf1/z-cf0
      if (k<=nm) csj(k)=cf
      cf0=cf1
      cf1=cf
    enddo
    if (abs(csa)>abs(csb)) cs=csa/cf
    if (abs(csa)<=abs(csb)) cs=csb/cf0
    do k=0,min(nm,n)
      csj(k)=cs*csj(k)
    enddo
  endif
  csy=cmplx(huge(a0),0.0_dp,kind=dp)
  csy(0)=-cos(z)/z
  csy(1)=(csy(0)-sin(z))/z
  do k=2,min(nm,n)
    if (abs(csj(k-1))>abs(csj(k-2))) then
      csy(k)=(csj(k)*csy(k-1)-1.0_dp/(z*z))/csj(k-1)
    else
      csy(k)=(csj(k)*csy(k-2)-(2.0_dp*k-1.0_dp)/z**3)/csj(k-2)
    endif
  enddo
end subroutine cspherebessel


!     ===================================================
!     Purpose: Determine the starting point for backward
!              recurrence such that the magnitude of
!              Jn(x) at that point is about 10^(-MP)
!     Input :  x     --- Argument of Jn(x)
!              MP    --- Value of magnitude
!     Output:  MSTA1 --- Starting point
!     ===================================================
integer function msta1(x,mp)
  real(kind=dp), intent(in) :: x
  integer, intent(in)       :: mp
  integer :: n0,n1,it,nn
  real(kind=dp) :: a0,f1,f,f0

  a0=abs(x)
  n0=int(1.1*a0)+1
  f0=envj(n0,a0)-mp
  n1=n0+5
  f1=envj(n1,a0)-mp
  do it=1,20
    nn=int(n1-(n1-n0)/(1.0_dp-f0/f1))
    f=envj(nn,a0)-mp
    if(abs(nn-n1)<1) exit
    n0=n1
    f0=f1
    n1=nn
    f1=f
  enddo
  msta1=nn
end function msta1

!     ===================================================
!     Purpose: Determine the starting point for backward
!              recurrence such that all Jn(x) has MP
!              significant digits
!     Input :  x  --- Argument of Jn(x)
!              n  --- Order of Jn(x)
!              MP --- Significant digit
!     Output:  MSTA2 --- Starting point
!     ===================================================
integer function msta2(x,n,mp)
  integer, intent(inout)        :: n
  integer, intent(in)           :: mp
  real(kind=dp), intent(in)     :: x

  integer :: n0,n1,it,nn
  real(kind=dp) :: a0,hmp,ejn,obj,f0,f1,f

  a0=abs(x)
  hmp=0.5_dp*dble(mp)
  ejn=envj(n,a0)
  if (ejn<=hmp) then
    obj=mp
    n0=int(1.1*a0)
  else
    obj=hmp+ejn
    n0=n
  endif
  f0=envj(n0,a0)-obj
  n1=n0+5
  f1=envj(n1,a0)-obj
  do it=1,20
    nn=int(n1-(n1-n0)/(1.0_dp-f0/f1))
    f=envj(nn,a0)-obj
    if (abs(nn-n1)<1) exit
    n0=n1
    f0=f1
    n1=nn
    f1=f
  enddo
  msta2=nn+10
end function msta2


real(kind=dp) function envj(n,x)
  integer, intent(inout) :: n
  real(kind=dp), intent(in) :: x
  n=max(1,abs(n))
  envj=0.5_dp*log10(6.28_dp*n)-n*log10(1.36_dp*x/n)
end function envj


!*****************************************************************************80
!
!! SPHJ computes spherical Bessel functions jn(x) and their derivatives.
!
!  Licensing:
!
!    This routine is copyrighted by Shanjie Zhang and Jianming Jin.  However, 
!    they give permission to incorporate this routine into a user program 
!    provided that the copyright is acknowledged.
!
!  Modified:
!
!    15 July 2012
!
!  Author:
!
!    Shanjie Zhang, Jianming Jin
!
!  Reference:
!
!    Shanjie Zhang, Jianming Jin,
!    Computation of Special Functions,
!    Wiley, 1996,
!    ISBN: 0-471-11963-6,
!    LC: QA351.C45.
!
!  Parameters:
!
!    Input, integer ( kind = 4 ) N, the order.
!
!    Input, real ( kind=dp) X, the argument.
!
!    Output, integer ( kind = 4 ) NM, the highest order computed.
!
!    Output, real ( kind=dp) SJ(0:N), the values of jn(x).
!
!    Output, real ( kind=dp) DJ(0:N), the values of jn'(x).
!
subroutine sphj2(n, x, nm, sj, dj)
  integer, intent(inout)        :: n
  real(kind=dp), intent(in)     :: x
  integer, intent(out)          :: nm
  real(kind=dp), intent(out)    :: sj(0:n)
  real(kind=dp), intent(out)    :: dj(0:n)

  real(kind=dp) :: cs
  real(kind=dp) :: f
  real(kind=dp) :: f0
  real(kind=dp) :: f1
  real(kind=dp) ::  sa
  real(kind=dp) :: sb
  integer :: k
  integer  ::m

  nm = n

  if ( abs( x) <= epsilon(x) ) then
    do k = 0, n
      sj(k) = 0.0_dp
      dj(k) = 0.0_dp
    end do
    sj(0) = 1.0_dp
    dj(1) = 1.0_dp/3.0_dp
    return
  end if

  sj(0) = sin ( x ) / x
  sj(1) = ( sj(0) - cos ( x ) ) / x

  if ( 2 <= n ) then

    sa = sj(0)
    sb = sj(1)
    m = msta1(x, 200)
    if ( m < n ) then
      nm = m
    else
      m = msta2(x, n, 15)
    end if

    f0 = 0.0_dp
    f1 = 1.0_dp-100
    do k = m, 0, -1
      f = ( 2.0_dp* k + 3.0_dp ) * f1 / x - f0
      if ( k <= nm ) then
        sj(k) = f
      end if
      f0 = f1
      f1 = f
    end do

    if ( abs ( sa ) <= abs ( sb ) ) then
      cs = sb / f0
    else
      cs = sa / f
    end if

    do k = 0, nm
      sj(k) = cs * sj(k)
    end do

  end if      

  dj(0) = ( cos(x) - sin(x) / x ) / x
  do k = 1, nm
    dj(k) = sj(k-1) - ( k + 1.0_dp ) * sj(k) / x
  end do
end subroutine sphj2


!*****************************************************************************80
!
!! SPHY computes spherical Bessel functions yn(x) and their derivatives.
!
!  Licensing:
!
!    This routine is copyrighted by Shanjie Zhang and Jianming Jin.  However, 
!    they give permission to incorporate this routine into a user program 
!    provided that the copyright is acknowledged.
!
!  Modified:
!
!    15 July 2012
!
!  Author:
!
!    Shanjie Zhang, Jianming Jin
!
!  Reference:
!
!    Shanjie Zhang, Jianming Jin,
!    Computation of Special Functions,
!    Wiley, 1996,
!    ISBN: 0-471-11963-6,
!    LC: QA351.C45.
!
!  Parameters:
!
!    Input, integer ( kind = 4 ) N, the order.
!
!    Input, real ( kind=dp) X, the argument.
!
!    Output, integer ( kind = 4 ) NM, the highest order computed.
!
!    Output, real ( kind=dp) SY(0:N), DY(0:N), the values of yn(x) and yn'(x).

pure subroutine sphy( n, x, nm, sy, dy )
  use iso_fortran_env, only : int64
  integer, intent(in)       :: n
  real(kind=dp), intent(in) :: x
  integer(kind=int64), intent(out)  :: nm
  real(kind=dp), intent(out) :: sy(0:n)
  real(kind=dp), intent(out) :: dy(0:n)

  real(kind=dp) :: f
  real(kind=dp) :: f0
  real(kind=dp) :: f1
  integer(kind=int64) :: k

  nm = n

  if ( x < epsilon(x) ) then
    do k = 0, n
      sy(k) = -huge(x)
      dy(k) = huge(x)
    end do
    return
  end if

  sy(0) = - cos( x ) / x
  sy(1) = ( sy(0) - sin ( x ) ) / x
  f0 = sy(0)
  f1 = sy(1)
  do k = 2, n
    f = ( 2.0_dp * k - 1.0_dp ) * f1 / x - f0
    sy(k) = f
    if ( huge(x) <= abs ( f ) ) then
      exit
    end if              
    f0 = f1
    f1 = f
  end do

  nm = k - 1
  dy(0) = ( sin ( x ) + cos ( x ) / x ) / x
  do k = 1, nm
    dy(k) = sy(k-1) - ( k + 1.0_dp ) * sy(k) / x
  end do
end subroutine sphy


!*****************************************************************************80
!
!! CSPHJY: spherical Bessel functions jn(z) and yn(z) for complex argument.
!
!  Discussion:
!
!    This procedure computes spherical Bessel functions jn(z) and yn(z)
!    and their derivatives for a complex argument.
!
!  Licensing:
!
!    This routine is copyrighted by Shanjie Zhang and Jianming Jin.  However, 
!    they give permission to incorporate this routine into a user program 
!    provided that the copyright is acknowledged.
!
!  Modified:
!
!    01 August 2012
!
!  Author:
!
!    Shanjie Zhang, Jianming Jin
!
!  Reference:
!
!    Shanjie Zhang, Jianming Jin,
!    Computation of Special Functions,
!    Wiley, 1996,
!    ISBN: 0-471-11963-6,
!    LC: QA351.C45.
! 
!  Parameters:
!
!    Input, integer ( kind = 4 ) N, the order of jn(z) and yn(z).
!
!    Input, complex ( kind=dp) Z, the argument.
!
!    Output, integer ( kind = 4 ) NM, the highest order computed.
!
!    Output, complex ( kind=dp) CSJ(0:N0, CDJ(0:N), CSY(0:N), CDY(0:N),
!    the values of jn(z), jn'(z), yn(z), yn'(z).
!
subroutine csphjy(n, z, nm, csj, cdj, csy, cdy)
  integer, intent(inout)             :: n
  complex(kind=dp), intent(in)    :: z
  integer, intent(out)            :: nm
  complex(kind=dp),intent(out) :: csj(0:n)
  complex(kind=dp),intent(out) :: cdj(0:n)
  complex(kind=dp),intent(out) :: csy(0:n)
  complex(kind=dp),intent(out) :: cdy(0:n)


  real(kind=dp) :: a0
  complex(kind=dp) :: cf
  complex(kind=dp) :: cf0
  complex(kind=dp) :: cf1
  complex(kind=dp) :: cs
  complex(kind=dp) :: csa
  complex(kind=dp) :: csb
  integer:: k
  integer :: m
  
  

  a0 = abs ( z )
  nm = n

  if ( a0 < epsilon(a0)) then
    do k = 0, n
      csj(k) = 0.0_dp
      cdj(k) = 0.0_dp
      csy(k) = -huge(a0)
      cdy(k) = huge(a0)
    end do
    csj(0) = cmplx(1.0_dp, 0.0_dp, kind = dp)
    cdj(1) = cmplx(1.0/3.0_dp, 0.0_dp, kind = dp)
    return
  end if

  csj(0) = sin(z) / z
  csj(1) = (csj(0) - cos(z)) / z

  if ( 2 <= n ) then
    csa = csj(0)
    csb = csj(1)
    m = msta1(a0, 200)
    if ( m < n ) then
      nm = m
    else
      m = msta2(a0, n, 15)
    end if
    cf0 = 0.0_dp
    cf1 = 1.0_dp-100
    do k = m, 0, -1
      cf = ( 2.0_dp * k + 3.0_dp ) * cf1 / z - cf0
      if ( k <= nm ) then
        csj(k) = cf
      end if
      cf0 = cf1
      cf1 = cf
    end do

    if ( abs(csa) <= abs(csb) ) then
      cs = csb / cf0
    else
      cs = csa / cf
    end if

    do k = 0, nm
      csj(k) = cs * csj(k)
    end do

  end if

  cdj(0) = ( cos( z ) - sin( z ) / z ) / z
  do k = 1, nm
    cdj(k) = csj(k-1) - ( k + 1.0_dp ) * csj(k) / z
  end do
  csy(0) = - cos( z ) / z
  csy(1) = ( csy(0) - sin( z ) ) / z
  cdy(0) = ( sin( z ) + cos( z ) / z ) / z
  cdy(1) = ( 2.0_dp * cdy(0) - cos( z ) )  / z

  do k = 2, nm
    if ( abs( csj(k-2) ) < abs( csj(k-1) ) ) then 
      csy(k) = ( csj(k) * csy(k-1) - 1.0_dp / ( z * z ) ) / csj(k-1)
    else
      csy(k) = ( csj(k) * csy(k-2) &
        - ( 2.0_dp * k - 1.0_dp ) / z ** 3 ) / csj(k-2)
    end if
  end do

  do k = 2, nm
    cdy(k) = csy(k-1) - ( k + 1.0_dp ) * csy(k) / z
  end do

  return
end subroutine csphjy

subroutine cspherebessel2(n,z,csj,csy)
  integer,intent(inout) :: n
  complex(kind=dp), intent(out) :: csj(0:n),csy(0:n)
  integer :: nm
  complex(kind=dp) :: z, cdj(0:n),cdy(0:n)
  call csphjy(n, z, nm, csj, cdj, csy, cdy)      
end subroutine cspherebessel2


!_____________________________________________________________________
! Returns Spherical Hankel functions of the 1st kind 
! of orders 0:N at x
! H = sqrt(pi/2/x)* besselh(n+1/2,x)
pure function sphankel(N, x) result(H)
  integer, intent(in) :: N
  complex(kind=dp), intent(in) :: x
  complex(kind=dp) :: H(N+1)
  integer :: nn

  H(:) = cmplx(0.0_dp,0.0_dp,kind=dp)

  H(1) = -cmplx(0.0_dp,1.0_dp,kind=dp) * exp(cmplx(0.0,1.0,kind=dp)*x) / x

  if(N > 0) then 
    H(2) = (1.0_dp/x - cmplx(0.0_dp,1.0_dp,kind=dp)) * H(1)
  end if

  do nn = 2,N
    H(nn+1) = (2.0_dp*nn - 1.0_dp)/x * H(nn) - H(nn-1)
  end do
end function sphankel


pure function sphankel_inf(N, x) result(H)
  integer, intent(in) :: N
  real(kind=dp), intent(in) :: x
  complex(kind=dp) :: H(N+1)
  integer :: j1

  do j1=1,N+1
      H(j1) = cmplx(0.0_dp,-1.0_dp,kind=dp)**(N-1)*exp(cmplx(0.0_dp,x,kind=dp))/x
  enddo
end function


pure function spbessel(N, x) result(H)
  integer, intent(in)  :: N
  complex(kind=dp), intent(in)  :: x
  complex(kind=dp) :: H(N+1)

  complex(kind=dp) :: j0, j1
  integer :: i1

  j0 = sin(x)/x
  j1 = sin(x)/x**2 - cos(x)/x

  H(1) = j0
  H(2) = j1

  do i1 = 2,N
    H(i1 + 1) =  (2.0_dp*i1 + 1.0_dp)/x * H(i1) - H(i1-1) 
  end do
end function spbessel


!_____ Riccati-Bessselh up to order N______________!
pure function riccati_besselh(N,x) result(zeta)
  integer, intent(in)           :: N
  complex(kind=dp), intent(in)  :: x

  complex(kind=dp) :: zeta(N+1,2)
  complex(kind=dp) :: sph(N+2)
  integer :: nn

  sph = sphankel(N+1, x)

  do nn = 0,N
    zeta(nn+1,1) = -x*sph(nn+1)
    zeta(nn+1,2) = -(nn+1)*sph(nn+1) + x*sph(nn+2)
  end do
end function riccati_besselh


subroutine riccati_bessel(N,x, zeta, d_zeta ,psi, d_psi)
  integer, intent(in) :: N 
  complex(kind=dp), intent(in) :: x
  complex(kind=dp), dimension(N+1), intent(out) :: zeta, d_zeta ,psi, d_psi
  complex(kind=dp), dimension(N+2) :: sphj, sphy, sphh

  integer :: i1
  call cspherebessel(N+1,x, sphj, sphy)

  ! spherical hankel of the 2nd kind
  !sphh = sphj + dcmplx(0.0, 1.0) * sphy
  sphh = sphankel(N+1, x)

  do i1 = 1, N+1

    ! riccati-bessel and derivative 
    psi(i1) = x*sphj(i1)
    d_psi(i1) = (i1)*sphj(i1) - x*sphj(i1+1) 
    
    ! riccati-hankel and derivative
    zeta(i1) = -x*sphh(i1)
    d_zeta(i1) = -(i1)*sphh(i1) + x*sphh(i1+1) 
  end do
end subroutine riccati_bessel

!___________________________________________________________________
!TV: end point fix
!TV: What fix?
!

subroutine legendre2(N,x, P_nm)
  integer, intent(in) :: N
  real(kind=dp), intent(in) :: x 
  real(kind=dp), dimension(N+1), intent(out) :: P_nm
  real(kind=dp) :: PM(N+2,N+2), PD(N+2,N+2)
  integer :: i1,i2, LS
  real(kind=dp) :: xq, xs


  if(x==1.0_dp) then
    P_nm = 0.0_dp
    P_nm(1) = 1.0_dp
    return
  else if(x==-1.0_dp) then
    P_nm = 0.0_dp
    P_nm(1) = (-1.0_dp)**N
    return 
  end if


  PM(:,:) = 0.0_dp
  PD(:,:) = 0.0_dp

  PM(1,1) = 1.0_dp

  if(abs(x) == 1.0_dp) then

    do i1 = 1, N
      PM(1,i1+1) = x**i1
      PD(1,i1+1) = 0.5_dp * i1 * (i1+1.0_dp) * x**(i1+1.0_dp)
    end do
    
    do i2 = 1, N
      do i1 = 1,N
        if(i1 == 1) then 
          PD(i1+1, i2+1) = 1.0d+300
        else if (i1 == 2) then
          PD(i1+1,i2+1) = -0.25_dp*(i2+2.0_dp)*(i2+1.0_dp)*i2*(i2-1.0_dp) * x**(i2+1_dp)
        end if
      end do
    end do

  end if

  LS = 1
  if(abs(x) > 1.0_dp) then
    LS = -1
  end if

  xq = sqrt(LS*(1.0_dp - x*x))
  xs = LS * (1.0_dp - x*x)

  do i1 = 1, N
    PM(i1+1,i1+1) = -LS*(2.0_dp*i1-1.0_dp)* xq*PM(i1,i1)
  end do

  do i1 = 0 ,N
    PM(i1+1,i1+2) = (2.0_dp*i1+1.0_dp) * x * PM(i1+1,i1+1)
  end do

  do i1 = 0, N
    do i2 = i1+2, N
        PM(i1+1,i2+1) = ((2.0_dp*i2-1.0_dp)*x*PM(i1+1,i2) - &
            (i1+i2-1.0_dp)*PM(i1+1,i2-1))/dble(i2-i1)
        
    end do
  end do

  PD(1,1) = 0.0

  do i2 = 1,N
    PD(1,i2+1) = LS*i2*(PM(1,i2) - x*PM(1,i2+1))/xs
  end do

  do i1 = 1,N
    do i2 = 1,N
        PD(i1+1,i2+1) = LS*i1*x*PM(i1+1,i2+1)/xs + (i2+i1) * &
            (i2-i1+1.0_dp)/xq * PM(i1,i2+1)
    end do
  end do

  P_nm = PM(1:N+1,N+1)

end subroutine legendre2

!**********************************

end module
