# Supplementary material for: Radiative transfer with reciprocal transactions: Numerical method and its implementation
Source: PLoS One. 2019 Jan 8;14(1):e0210155. doi: 10.1371/journal.pone.0210155 (PMC6324827; doi:10.1371/journal.pone.0210155)
Supplement: S2 Source Code — A link to the latest version: https://bitbucket.org/planetarysystemresearch/ivegen_pub. (ZIP) [file pone.0210155.s002.zip › ivegen_pub/cmake/Modules/SetUpLAPACK.cmake]

# Find LAPACK (finds BLAS also) if not already found
IF(NOT LAPACK_FOUND)
    ENABLE_LANGUAGE(C) # Some libraries need a C compiler to find
    FIND_PACKAGE(LAPACK REQUIRED)
    # Remember that LAPACK (and BLAS) was found.  For some reason the
    # FindLAPACK routine doesn't place these into the CACHE.
    SET(BLAS_FOUND TRUE CACHE INTERNAL "BLAS was found" FORCE)
    SET(LAPACK_FOUND TRUE CACHE INTERNAL "LAPACK was found" FORCE)
    SET(BLAS_LIBRARIES ${BLAS_LIBRARIES} CACHE INTERNAL "BLAS LIBS" FORCE)
    SET(LAPACK_LIBRARIES ${LAPACK_LIBRARIES} CACHE INTERNAL "LAPACK LIBS" FORCE)
ENDIF(NOT LAPACK_FOUND)
